# Supplementary material for: Association between antibody-mediated immune responses of herpesvirus and osteoporosis: Mendelian randomization study
Source: Medicine (Baltimore). 2025 Oct 24;104(43):e45337. doi: 10.1097/MD.0000000000045337 (PMC12558204; doi:10.1097/MD.0000000000045337)
Supplement: Supplementary file 1 [file medi-104-e45337-s001.xlsx]

## Sheet: Sheet1
Table S1. The instrumental variables used in Mendelian randomization analysis between exposure and outcome (osteoporosis).
ID	SNP	P-value	chromosome	Base pair location	Effect allele	Other allele	Effect allele frequency	beta	SE	N
GCST90006884	rs12401411	2.63e-06	1	6441375	G	T	0.0636079	-0.73397	0.156245	8631
	rs138869372	3.39e-06	1	66471749	G	A	0.00782149	-2.35441	0.506832	8694
	rs2815418	4.18e-06	1	93534311	T	C	0.174656	-0.445407	0.0967823	8491
	rs148408254	9.01e-06	2	88506359	T	G	0.00833621	-2.03989	0.459459	8697
	rs6727077	3.54e-06	2	232493731	G	A	0.972728	1.13925	0.245715	8672
	rs4681303	7.21e-06	3	145890816	G	A	0.822762	-0.445583	0.0992987	8167
	rs115771357	9.66e-06	3	181153975	A	G	0.00807838	-2.02756	0.458247	8727
	rs139764875	7.39e-06	4	56023998	A	C	0.0159043	-1.46451	0.326737	8614
	rs11099861	4.59e-06	4	153875846	G	A	0.444538	0.343049	0.0748608	8294
	rs1030385	3.64e-06	5	94371341	A	G	0.914613	0.628675	0.135763	8725
	rs142632416	6.6e-06	8	91191798	CT	C	0.0220285	-1.26881	0.281561	8716
	rs117654157	5.02e-06	9	111369726	T	G	0.00894919	-2.05259	0.449753	8660
	rs77088207	3.89e-06	10	21161299	T	A	0.0205984	-1.33093	0.288271	8690
	rs79480336	2.36e-06	10	86749956	T	A	0.0547796	-0.801235	0.169753	8735
	rs68126243	4.77e-06	14	90075441	G	A	0.134745	-0.492877	0.107737	8735
	rs8070200	1.5e-06	17	49446896	T	C	0.132284	-0.529259	0.109993	8735
GCST90006885	rs1415006	1.03e-06	1	88609667	G	A	0.199568	0.0950688	0.0194548	8095
	rs2131921	4.12e-06	1	235705157	G	A	0.656197	0.0746062	0.016201	8294
	rs1881404	9.26e-06	2	198079211	G	A	0.335924	-0.0732726	0.016526	8170
	rs62258829	7.88e-06	3	103649176	T	C	0.0438714	-0.169474	0.0379263	8240
	rs10019956	4.07e-06	4	75652621	A	G	0.247898	-0.0816201	0.0177135	8324
	rs146286779	8.43e-06	4	84021261	T	C	0.0240964	-0.226168	0.0507781	8134
	rs76847784	7.13e-06	4	88910048	T	C	0.023267	0.228303	0.050849	8295
	rs12647955	9.26e-06	4	190208877	T	C	0.485533	0.0683451	0.0154144	8260
	rs144893441	5.52e-06	5	100883382	A	G	0.0085631	-0.378882	0.0833811	8233
	rs73357256	4.92e-06	5	165905245	G	T	0.0103515	-0.343928	0.0752859	8308
	rs112690713	1.27e-06	5	176763266	A	G	0.00774725	-0.426609	0.0880541	8261
	rs6908107	2.65e-06	6	10451463	G	C	0.447805	0.0722662	0.0153873	8315
	rs4713570	8.24e-06	6	32626040	T	C	0.271047	0.07622	0.0170945	8303
	rs9320558	4.71e-06	6	116644101	G	T	0.635823	-0.0726132	0.0158645	8316
	rs35305808	8.14e-06	6	166328566	G	A	0.110584	-0.110417	0.0247493	8324
	rs147505326	5.16e-06	7	6881367	T	C	0.0446571	-0.178136	0.0390796	7524
	rs144502820	5.26e-06	8	3862470	C	G	0.0261079	-0.222115	0.0487708	8101
	rs4427193	5.52e-06	8	88437620	A	G	0.515712	-0.0709835	0.015622	8115
	rs140539516	8.78e-06	10	12396405	G	A	0.0193175	0.248518	0.0559062	8205
	rs10082455	2.65e-06	10	15109544	A	G	0.577487	0.07306	0.0155565	8324
	rs1781403	6.77e-06	10	17535495	C	G	0.194311	-0.0878914	0.0195273	8314
	rs184354101	4.6e-06	10	31028401	G	A	0.0122436	-0.325091	0.0709464	8045
	rs28448428	8.77e-06	12	132962820	C	T	0.835324	0.0933405	0.020997	8037
	rs4254326	6.71e-06	16	51678773	A	G	0.988047	-0.317781	0.0705749	8324
	rs200603930	2.11e-06	18	29694567	CT	C	0.00996636	-0.374394	0.0789408	8027
	rs73544818	4.51e-06	19	6125729	C	T	0.0168188	-0.273641	0.0596611	8324
	rs492602	2.72e-09	19	49206417	G	A	0.520963	0.090645	0.0152409	8324
	rs138806342	9.05e-06	19	57702762	T	A	0.011479	-0.318684	0.0717958	8276
	rs13044896	9.52e-06	20	26118062	C	T	0.0728984	-0.134173	0.0303022	7970
	rs10154192	1.64e-06	21	23764034	C	G	0.0177464	-0.279399	0.0582847	8227
GCST90006886	rs75464068	1.25e-06	1	166604194	C	T	0.0226595	0.632937	0.130548	8716
	rs12474240	1.14e-06	2	67914664	C	T	0.0141024	0.82906	0.170363	8651
	rs10200221	1.06e-06	2	68660714	G	T	0.7653	-0.227086	0.0465374	8366
	rs143335233	1.65e-08	2	106295647	T	C	0.0168774	0.887217	0.157157	8621
	rs9847800	3.53e-06	3	32001042	A	C	0.487189	-0.18009	0.0388341	8352
	rs147946894	5.98e-06	3	84636125	A	G	0.016168	-0.704174	0.155546	8690
	rs1849078	8.94e-06	4	121764356	G	A	0.300115	-0.187633	0.0422472	8675
	rs13361642	4.4e-06	5	31250524	G	C	0.0487096	-0.41741	0.0909075	8602
	rs34214922	1.64e-06	8	47811400	TA	T	0.749854	0.215623	0.0449795	8539
	rs10110968	2.29e-06	8	125356918	C	T	0.00602829	1.23959	0.262317	8626
	rs73641260	5.93e-06	9	9210667	A	G	0.23397	0.209208	0.0461943	8640
	rs72700581	1.32e-06	9	14439461	T	G	0.240019	-0.222456	0.0459885	8491
	rs12291793	1.41e-06	11	124699493	T	G	0.17058	0.252934	0.0524359	8518
	rs116867230	1.29e-06	14	92168902	G	T	0.0111709	0.922467	0.190515	8728
	rs12897176	7.08e-06	14	95118485	A	G	0.354152	0.182616	0.0406594	8406
	rs11624995	3.83e-07	14	95354773	G	C	0.155162	0.273682	0.0539057	8533
	rs807732	9.66e-06	14	99646566	T	C	0.830088	-0.231493	0.0523199	8422
	rs10852177	8.86e-06	15	93137478	C	T	0.197252	0.216748	0.0487799	8626
	rs111548289	9.22e-06	16	48862452	T	C	0.0143513	0.738755	0.166581	8710
	rs77490211	9.4e-06	16	82148848	C	T	0.007167	1.05659	0.238475	8581
	rs2275	7.41e-06	17	31535501	A	C	0.471685	0.172852	0.0385707	8582
	rs73385298	8.53e-06	17	76626690	G	T	0.0188895	0.63666	0.143022	8735
	rs117429322	5.12e-06	18	1090200	A	C	0.00704471	1.10205	0.241692	8588
	rs11663529	6.4e-06	18	8780073	G	A	0.358729	-0.180715	0.0400467	8735
	rs6006921	6.35e-06	22	45453918	A	G	0.759905	0.206769	0.0458032	8455
GCST90006887	rs142739440	1.36e-06	1	1583601	C	G	0.0157096	0.85831	0.177683	923
	rs138761415	7.87e-07	1	50409758	A	T	0.0175532	0.852551	0.172629	940
	rs72705211	7.03e-06	1	110179447	A	G	0.0411827	0.504506	0.112296	947
	rs61805844	7.42e-06	1	169722490	G	A	0.0414453	0.510183	0.11385	941
	rs13022107	6.62e-06	2	60008266	T	C	0.450838	-0.207485	0.0460509	895
	rs829958	3.93e-06	2	169658783	G	A	0.160734	-0.288126	0.0624353	927
	rs114225526	8.72e-08	3	67321491	T	G	0.0211268	0.829201	0.154945	923
	rs79669643	7.58e-06	4	188907393	A	G	0.0133404	0.851702	0.190256	937
	rs55952812	2.67e-07	5	16889186	A	G	0.00903294	1.2254	0.238166	941
	rs75648637	9.5e-07	5	108617786	G	C	0.0427666	0.533704	0.108881	947
	rs368120	6.87e-07	5	132915663	T	G	0.145386	0.313328	0.0631075	932
	rs150152485	3.96e-06	5	169625258	T	C	0.00530223	1.3052	0.282908	943
	rs143635330	9.97e-06	6	62179857	C	A	0.0127253	0.892105	0.201929	943
	rs77437766	3.8e-06	7	64621136	T	C	0.00861079	1.17453	0.254107	871
	rs182678936	6e-06	8	71522367	T	A	0.0117773	0.953213	0.210597	934
	rs6989206	5.74e-06	8	139066685	C	T	0.549683	-0.201928	0.0445194	946
	rs145987219	7.15e-06	9	25816616	T	C	0.0174603	0.753274	0.167803	945
	rs13283425	2.71e-06	9	90323220	G	A	0.0184989	0.788193	0.167995	946
	rs1324619	3.54e-06	9	122072681	A	G	0.0820975	0.382926	0.0825838	944
	rs145156084	6.04e-06	11	74233416	G	C	0.00689289	1.23353	0.272604	943
	rs62005934	7.48e-06	15	67254594	T	C	0.0380148	0.499925	0.111603	947
	rs3067154	5.32e-06	17	5727049	T	C	0.474912	-0.212537	0.0466953	857
	rs80260638	6.72e-06	17	22189989	T	C	0.0724249	0.383348	0.0851458	932
	rs79242904	1.11e-06	17	25548664	G	A	0.0649839	0.438356	0.0899825	931
	rs71379488	7.58e-06	17	32826303	T	C	0.0754615	0.386292	0.086287	921
	rs10512551	2.54e-06	17	68860525	C	A	0.0613757	0.446203	0.0948317	945
	rs77802734	1.45e-06	18	24220362	A	G	0.0217391	0.749894	0.155645	943
	rs116970430	4.43e-07	18	47669381	A	C	0.0211193	0.794266	0.157291	947
	rs118169124	4.13e-06	19	15274281	G	T	0.0080732	1.16957	0.253989	929
	rs41310169	9.48e-06	20	2776975	T	C	0.00844773	1.09046	0.24622	947
	rs945762	6.35e-06	20	4056413	A	C	0.161563	-0.275891	0.0611133	947
	rs6038623	5.95e-06	20	6836952	A	G	0.512346	0.204864	0.0452422	891
	rs116849724	3.78e-06	20	42038499	C	A	0.279755	-0.23592	0.0510275	899
	rs6513466	4.6e-06	20	58462651	T	G	0.0297872	0.60481	0.131984	940
	rs117764699	3.33e-06	20	62884981	T	C	0.0113636	1.00111	0.215336	924
	rs62240477	2.6e-06	22	23873213	G	A	0.0127932	0.909809	0.193566	938
GCST90006888	rs142107194	4.44e-06	1	49739644	G	A	0.0141437	0.746236	0.162597	1308
	rs13077162	7.63e-06	3	84050323	C	T	0.185551	0.220678	0.0493114	1315
	rs28694248	1.02e-06	4	112903974	A	G	0.257655	0.208862	0.0427364	1339
	rs200149380	7.68e-06	4	161171765	GA	G	0.00597907	1.09706	0.245207	1338
	rs72764531	5.06e-06	5	51740293	C	G	0.0059657	1.11874	0.245204	1341
	rs72839016	3.41e-06	6	25477311	A	G	0.0202855	0.629059	0.13545	1331
	rs62412989	9.85e-07	6	52973149	T	C	0.135316	0.271259	0.0554189	1345
	rs71551218	6.72e-06	7	71166492	C	T	0.0347794	0.466519	0.103618	1337
	rs71521901	7.17e-06	8	3855508	C	G	0.00937031	0.883521	0.196843	1334
	rs74871137	6.6e-07	17	39939430	G	A	0.0631255	0.374845	0.0753772	1299
	rs113230405	1.68e-06	18	48719833	A	G	0.00892164	0.982346	0.205129	1289
	rs62112441	4.07e-07	19	43618448	A	C	0.10717	0.307996	0.0608005	1325
GCST90006889	rs11802404	7.63e-06	1	70189029	T	C	0.0486393	-0.34738	0.0776198	1727
	rs142688899	6.25e-06	2	155115944	A	G	0.0110017	-0.71296	0.157813	1727
	rs112766094	9.71e-08	2	183398269	A	G	0.0129534	-0.77306	0.144982	1737
	rs9861140	3.44e-06	3	177085723	T	G	0.451772	-0.153337	0.0330268	1721
	rs1390980	9.78e-06	4	146519013	A	T	0.348311	0.155335	0.0351286	1658
	rs7385695	9.4e-06	7	57067733	T	C	0.045082	-0.370935	0.0837213	1586
	rs73133409	2.62e-07	7	66880067	G	T	0.0894797	0.295006	0.0572944	1749
	rs117039575	9.6e-06	7	131947683	T	A	0.0183171	-0.542401	0.122551	1747
	rs75989033	7.74e-06	8	13597079	T	A	0.0174685	-0.54269	0.121349	1746
	rs202245317	2.63e-07	8	25513769	G	A	0.0225705	-0.596279	0.11583	1595
	rs4876628	8.3e-06	8	117048120	G	A	0.964224	0.385052	0.0863893	1747
	rs188445354	4.11e-06	11	102179268	G	T	0.0106751	-0.736179	0.159841	1733
	rs34880422	5.12e-06	12	130364175	A	G	0.0204082	-0.527494	0.115686	1715
	rs181711602	2.73e-06	13	69487299	G	A	0.0228833	-0.516176	0.110061	1748
	rs6573390	8.19e-06	14	61875231	C	G	0.0646453	0.291483	0.0653515	1748
	rs77357614	5.07e-06	15	48992634	T	C	0.025463	-0.474545	0.104021	1728
	rs8039491	4.99e-06	15	64255405	G	A	0.374063	-0.15556	0.0340752	1735
	rs4777973	3.68e-07	15	92950883	A	G	0.432053	-0.162927	0.0320409	1744
	rs1864152	8.49e-06	16	87642073	C	A	0.852493	0.206458	0.0463696	1705
	rs12943811	7.18e-06	17	77202799	T	C	0.286504	-0.16409	0.0365593	1719
	rs180761278	2.62e-06	18	34798558	T	C	0.00889271	0.818845	0.174266	1743
	rs116428542	8.49e-06	18	63030540	T	C	0.0203789	0.511676	0.11492	1742
	rs111248469	4.2e-06	19	3069325	C	G	0.0375587	-0.400065	0.086945	1704
GCST90006890	rs201831080	3.59e-06	1	80874971	G	A	0.0131086	1.51602	0.327153	267
	rs114570297	7.17e-07	1	104991540	T	G	0.0204461	1.29653	0.261567	269
	rs61798343	6.91e-06	1	110069943	A	C	0.0242537	1.09436	0.243391	268
	rs10494246	4.21e-06	1	147148304	C	T	0.0591603	0.725981	0.157794	262
	rs144560618	2.95e-06	1	165665298	T	A	0.0456274	0.854357	0.182777	263
	rs1547607	1.61e-06	1	184431751	G	A	0.992565	-2.05884	0.429137	269
	rs16839350	6.88e-06	1	196012572	A	G	0.0223048	1.13695	0.252809	269
	rs11580571	3.46e-06	1	202171405	G	A	0.243494	0.390216	0.0840675	269
	rs75554205	7.77e-06	1	205558261	T	C	0.0149254	1.2256	0.274092	268
	rs78611805	6.71e-07	1	236016475	C	A	0.0241636	1.11347	0.22406	269
	rs10175300	6.36e-08	2	34054259	A	G	0.146947	0.528591	0.0977362	262
	rs144621786	1.74e-06	2	48929937	T	C	0.0113208	1.68242	0.351874	265
	rs79275941	3.03e-06	2	67192332	T	C	0.00749064	2.00787	0.430067	267
	rs115595144	3.73e-06	2	147528546	G	A	0.0334572	0.964248	0.208445	269
	rs142617089	3.97e-06	2	161744015	A	G	0.00757576	1.9859	0.430489	264
	rs75729747	2.73e-06	2	170839727	A	G	0.00749064	2.01636	0.429918	267
	rs62182422	6.64e-06	2	190013756	T	C	0.056391	0.747376	0.165899	266
	rs145013109	3.89e-07	2	207742604	G	C	0.00754717	2.16753	0.427181	265
	rs146034769	4.59e-06	2	214061311	C	G	0.00929368	1.76854	0.3859	269
	rs114204549	6.72e-06	3	14639245	C	G	0.0148699	1.38318	0.30722	269
	rs35002144	3.71e-06	3	58693464	A	AT	0.333333	0.370184	0.0800071	252
	rs73154127	6.87e-06	3	151907475	G	A	0.0471698	0.745878	0.165841	265
	rs9827967	6.02e-07	3	169193365	T	C	0.0261194	1.16332	0.233104	268
	rs114925618	7.24e-07	3	183679926	T	C	0.0148699	1.51098	0.304958	269
	rs74725117	5.69e-08	3	189258284	G	T	0.0130112	1.75157	0.322682	269
	rs115741529	4.08e-08	4	14302264	T	C	0.0056391	2.68158	0.488683	266
	rs116818602	4.09e-06	4	31137099	C	T	0.0130597	1.50767	0.32728	268
	rs149429144	6.78e-07	4	70616319	G	C	0.00754717	2.12597	0.427962	265
	rs77241113	7.17e-06	4	187947631	G	A	0.0315985	0.962946	0.214527	269
	rs2162896	1.65e-07	5	31754514	A	G	0.0557621	0.826881	0.157949	269
	rs3098699	5.69e-06	5	78175145	T	G	0.966543	-0.89534	0.19732	269
	rs73768653	4.46e-06	5	81562139	T	C	0.0524345	0.753929	0.164306	267
	rs7703308	5.79e-06	5	92059297	G	A	0.230315	0.410899	0.0906294	254
	rs75982888	5.71e-06	5	92138368	C	G	0.0485075	0.740411	0.163197	268
	rs73774973	2.76e-06	5	103062294	A	G	0.221374	0.44011	0.0938756	262
	rs552188	3.04e-07	6	7011853	T	C	0.0111524	1.79118	0.349791	269
	rs76496565	8.99e-06	6	162750913	G	C	0.0111524	1.35633	0.305477	269
	rs114751079	2.02e-06	6	166698941	T	C	0.00568182	2.352	0.495023	264
	rs2883585	5.72e-06	7	11740020	T	C	0.43609	0.354793	0.0782061	266
	rs74756543	4.25e-06	7	28111321	C	G	0.0576208	0.701045	0.152448	269
	rs142235947	4.75e-06	7	44783443	A	G	0.0152091	1.40455	0.306973	263
	rs75671044	4.03e-06	7	98660529	C	T	0.0094697	1.77853	0.385803	264
	rs117586214	1.93e-06	7	122508896	A	G	0.0111524	1.67545	0.351933	269
	rs143219910	6.25e-06	7	152930489	A	C	0.011236	1.59627	0.353341	267
	rs112708469	7.1e-06	8	85544818	CTGTGTG	C	0.00957854	1.73598	0.386574	261
	rs58030554	6.99e-06	8	101405533	T	C	0.0056391	2.23371	0.497047	266
	rs7000716	3.99e-06	8	141419852	T	G	0.0486891	0.81346	0.176378	267
	rs151065316	3.79e-06	9	6591669	T	C	0.00746269	1.98941	0.430375	268
	rs10976837	1.19e-06	9	8191005	G	A	0.31749	-0.385516	0.0793732	263
	rs79291430	9.17e-06	9	31461595	A	G	0.0281955	1.01026	0.227743	266
	rs149004775	7.99e-06	9	36774989	G	C	0.0131579	1.46485	0.328043	266
	rs68010622	9.31e-07	9	38285522	C	A	0.176245	0.479852	0.0978165	261
	rs2789832	4.14e-06	9	136780873	A	C	0.960821	-0.894375	0.194243	268
	rs72776409	1.81e-06	10	759450	T	C	0.0111524	1.67967	0.351857	269
	rs72790786	1.43e-06	10	19452454	G	A	0.137405	0.547576	0.113575	262
	rs139333329	3.81e-06	10	53045327	G	A	0.0204461	1.21548	0.263021	269
	rs117277796	5.59e-06	10	68781755	T	C	0.0148699	1.24335	0.273779	269
	rs55910644	9.55e-06	10	80168954	T	G	0.100372	0.564527	0.127518	269
	rs117027024	5.3e-06	10	118611193	T	G	0.0130112	1.49111	0.327546	269
	rs112266989	4.66e-06	12	24324170	G	T	0.108209	0.545801	0.119187	268
	rs146768785	6.59e-06	12	103097909	AAT	A	0.019084	1.13158	0.251095	262
	rs12581362	7.36e-07	12	103161721	C	T	0.0130112	1.61133	0.325407	269
	rs116833058	2.22e-06	13	22593297	G	C	0.0299625	1.04058	0.219886	267
	rs2324601	7.23e-06	13	40947795	A	G	0.0243446	1.09232	0.243451	267
	rs144912223	1.5e-07	13	44790854	C	T	0.0056391	2.57793	0.490768	266
	rs73222814	7.14e-06	13	62642375	T	C	0.0223881	1.1352	0.252862	268
	rs142809008	4.02e-06	13	104437229	G	C	0.00559701	2.28718	0.496113	268
	rs17103519	3.69e-06	14	36239960	T	G	0.0135135	1.51492	0.327319	259
	rs147194080	5e-06	14	57090600	T	C	0.00943396	1.76225	0.386068	265
	rs2107683	8.91e-06	14	73052121	G	C	0.990706	-1.71797	0.386755	269
	rs17091106	3.29e-06	14	74219350	A	G	0.0075188	2.00112	0.430198	266
	rs71424407	1.5e-07	14	101027532	T	C	0.00743494	2.23635	0.425797	269
	rs34674986	5.51e-06	14	105659888	T	C	0.0433962	0.84815	0.186639	265
	rs16954656	1.98e-06	15	46699103	T	C	0.00559701	2.3535	0.49495	268
	rs62023081	9.37e-06	15	64145578	C	T	0.0315985	0.951474	0.214719	269
	rs57650395	9.24e-07	15	80815137	G	A	0.00559701	2.42271	0.493698	268
	rs199661127	8.87e-07	15	85696021	CTTCA	C	0.0207547	1.28699	0.261836	265
	rs117630651	9.57e-07	15	99727123	T	G	0.0371747	0.968533	0.197647	269
	rs113714204	5.66e-08	16	22899759	T	G	0.0130112	1.7519	0.322675	269
	rs7201030	6.33e-06	16	76523792	G	A	0.907063	-0.577857	0.127988	269
	rs77424817	1.89e-06	16	83165513	T	A	0.011236	1.67703	0.351937	267
	rs112136983	3.06e-06	17	16096278	A	G	0.0260223	1.09357	0.234339	269
	rs1984679	7.06e-06	18	14339108	C	G	0.764045	-0.399724	0.0889913	267
	rs45498995	2.7e-06	18	21935560	T	C	0.0130597	1.53365	0.326828	268
	rs76969671	1.07e-06	18	26257033	T	C	0.0390335	0.89801	0.184069	269
	rs59979614	5.53e-06	18	55801691	A	G	0.015444	1.39576	0.307203	259
	rs145179174	8.12e-07	19	3768792	A	G	0.00957854	1.89307	0.383803	261
	rs7259159	2.9e-06	19	5311330	T	C	0.509328	0.35168	0.075177	268
	rs8103752	1.12e-06	19	49423856	C	T	0.970149	-1.06826	0.21936	268
	rs862699	7.6e-06	19	57863552	A	C	0.0557621	0.716024	0.159964	269
	rs6032676	8.25e-06	20	44775863	G	C	0.725191	0.384088	0.0861462	262
	rs7267900	4.35e-06	20	55159408	A	G	0.0102041	1.77411	0.386191	245
	rs112475227	9.84e-06	20	55389133	T	G	0.0657895	0.687193	0.15545	266
	rs117703696	6.89e-06	20	62181492	T	C	0.00760456	1.93955	0.431293	263
	rs71314987	9.49e-06	22	36851681	T	C	0.0188679	1.22335	0.276242	265
	rs35018374	9.81e-06	22	42942932	C	T	0.0111524	1.56448	0.353841	269
	rs78239657	9.57e-07	22	48782213	A	G	0.00929368	1.8812	0.3839	269
GCST90006891	rs9324145	5.29e-06	1	85333117	G	A	0.780696	-0.201407	0.0442364	1466
	rs1777931	1.5e-06	1	154767833	G	C	0.269036	0.185565	0.0385707	1576
	rs806570	3.39e-06	1	160697498	C	T	0.777853	0.199253	0.0428877	1472
	rs7597137	5.57e-06	2	76644795	G	T	0.043816	-0.379757	0.0836105	1609
	rs115439897	9.31e-06	2	132115491	C	A	0.0100188	0.768188	0.173303	1597
	rs17342237	7.19e-06	3	65072366	A	G	0.0854728	0.268873	0.0599092	1597
	rs9759516	5.92e-06	4	40291084	A	C	0.726518	0.177089	0.0390976	1565
	rs143035530	7.71e-06	4	46054540	A	C	0.0103578	0.763564	0.170697	1593
	rs140331459	5.86e-06	5	78970478	G	A	0.00721455	0.923413	0.203779	1594
	rs78222565	3.94e-06	6	26184879	T	C	0.0208463	-0.534189	0.115765	1607
	rs10277490	8.04e-06	7	15483498	C	T	0.552861	0.15335	0.0343509	1608
	rs117662398	4.26e-07	7	155687798	G	T	0.0161591	0.677283	0.133926	1609
	rs117973005	1.84e-06	8	14178888	C	T	0.0223741	0.542079	0.11365	1609
	rs151207702	8.09e-07	8	50324233	C	T	0.00568182	1.13327	0.229724	1584
	rs12543621	8.26e-06	8	116047935	T	C	0.220588	-0.18632	0.0417905	1530
	rs17054572	2.19e-06	9	71229124	T	C	0.0365223	0.436314	0.0921406	1547
	rs182619004	6.11e-06	9	117132316	C	T	0.0100188	0.783603	0.17326	1597
	rs7073054	7.42e-06	10	15306347	T	C	0.242667	0.184638	0.0412009	1500
	rs145517100	6.39e-06	10	20127092	G	A	0.0109718	0.748408	0.165834	1595
	rs79698777	6.45e-06	10	43751358	C	G	0.0189103	0.570937	0.126567	1560
	rs80347374	5.84e-06	10	98820067	A	G	0.0978869	-0.257622	0.0568424	1609
	rs550697	9.58e-06	10	111637286	G	A	0.622157	0.157055	0.0354815	1539
	rs117548736	5.64e-06	11	23633781	G	A	0.0422403	0.389902	0.0858895	1598
	rs2238119	3.58e-06	12	12000744	A	T	0.445079	0.159132	0.0343352	1575
	rs77465252	9.86e-06	13	105255486	G	A	0.0407384	0.385901	0.0873055	1571
	rs77901501	1.79e-06	15	93790722	G	A	0.0945771	0.282	0.0590503	1549
GCST90006892	rs143655312	3.03e-06	1	12266601	A	G	0.0269793	-0.437784	0.0937705	1983
	rs11384993	7.81e-06	1	112959125	CT	C	0.665493	0.155417	0.0347655	1846
	rs17339632	7e-06	2	80137641	C	G	0.279708	0.155159	0.0345275	1986
	rs980949	4.94e-06	3	2761042	C	T	0.224645	-0.168144	0.0368158	1972
	rs179834	3.44e-06	3	3164832	G	C	0.882707	-0.223139	0.0480617	1995
	rs11130192	1.46e-06	3	49467206	G	C	0.435388	-0.148861	0.0309059	2012
	rs116823576	5.13e-06	3	98785841	A	G	0.0121769	0.627466	0.13762	2012
	rs10031234	2.15e-06	4	7428388	A	G	0.410354	-0.155085	0.0327267	1835
	rs148860748	3.76e-06	4	15734068	A	G	0.0222772	0.478707	0.103525	2020
	rs76688719	6.66e-06	4	115427423	G	A	0.00722831	0.791197	0.175652	2006
	rs6882158	6.7e-07	5	77211511	A	G	0.0494779	-0.350485	0.070522	2011
	rs143943091	8.03e-06	5	106014909	C	G	0.0115	0.646931	0.144907	2000
	rs143456658	5.23e-06	7	35522909	A	G	0.00669975	0.857234	0.188181	2015
	rs139651743	4.14e-07	7	154205040	TTAA	T	0.288636	0.170959	0.0337705	1980
	rs143598770	6.84e-06	8	28510417	G	T	0.0160224	-0.550619	0.122399	1966
	rs1058196	3.28e-06	8	69149220	A	G	0.19939	0.180945	0.0388924	1966
	rs79043702	1.99e-06	8	123932843	A	G	0.0435757	-0.354286	0.0745123	2008
	rs11145446	5.63e-07	9	80121412	A	G	0.208206	0.191767	0.0383279	1962
	rs61494079	5.67e-06	9	108460397	AT	A	0.241734	0.171228	0.0377286	1845
	rs7476043	9.09e-06	10	6184146	G	A	0.0846995	0.243596	0.0548916	2013
	rs5786732	9.42e-06	10	87938020	AT	A	0.00797325	0.779249	0.175897	1944
	rs61873878	7.72e-06	10	130095289	A	T	0.0600296	-0.285374	0.0638009	2024
	rs76130578	3.06e-06	13	51273579	T	G	0.0239743	0.461643	0.0989226	2023
	rs4326954	1.3e-06	14	35842918	A	G	0.14248	-0.214857	0.0443889	1895
	rs11642038	6.82e-06	16	6849709	A	G	0.0797317	-0.253246	0.0562874	2013
	rs56224055	5.79e-07	17	39670972	T	A	0.0328283	0.440002	0.0880348	1980
	rs145694686	7.1e-06	18	54145853	G	A	0.0156873	0.558414	0.124349	2008
GCST90006893	rs1966899	6.48e-06	2	40999017	C	T	0.853215	0.199626	0.0442634	8693
	rs10427265	9.53e-06	2	49821113	C	G	0.238015	0.163713	0.0369765	8573
	rs190266717	2e-06	2	235456359	A	G	0.00545037	-0.994858	0.209286	8715
	rs77853846	9.81e-06	4	26296841	T	C	0.0299827	-0.406251	0.0918863	8655
	rs74476523	5.16e-06	4	86777602	T	G	0.0278446	0.43015	0.0943716	8727
	rs80181351	8.73e-06	5	1155401	T	C	0.00690576	-0.843197	0.189639	8616
	rs141994338	2.27e-06	5	108230677	A	G	0.0113166	0.696867	0.147388	8704
	rs55955703	9.42e-06	6	144467434	A	G	0.023526	-0.455409	0.102798	8735
	rs181806765	6.95e-06	8	123841108	T	C	0.00602617	0.899345	0.200068	8712
	rs45610231	5.45e-06	9	37327046	C	T	0.028735	-0.424283	0.0933197	8735
	rs76515481	8.78e-06	10	71762825	A	G	0.0194619	0.502963	0.113146	8735
	rs11019162	4.73e-07	11	90459857	G	A	0.00536952	-1.06466	0.211363	8660
	rs7980534	5.93e-06	12	115490183	A	C	0.159531	0.191943	0.0423836	8735
	rs8005417	5.24e-07	14	35193632	A	C	0.211747	-0.194405	0.0387458	8470
	rs2051738	6.13e-07	16	13467705	C	T	0.329115	-0.16837	0.0337616	8494
	rs11402163	4.56e-06	16	77494204	TA	T	0.380986	0.148508	0.0323975	8583
	rs56942423	1.84e-06	17	13305606	A	C	0.103289	-0.249242	0.0522479	8331
	rs140535375	4.12e-06	19	8452656	T	C	0.0122908	-0.638276	0.138599	8665
	rs190523757	1.26e-06	21	29407876	A	G	0.0719968	-0.300304	0.0619796	8674
GCST90006894	rs12132397	7.65e-06	1	105957766	T	C	0.10476	-0.148909	0.0332766	4706
	rs35870005	6.98e-06	1	234458668	A	G	0.308853	0.0963847	0.0214461	4970
	rs56251190	3.28e-06	2	20396091	T	C	0.199528	-0.115853	0.0248999	4874
	rs150419274	4.25e-06	2	119924822	T	C	0.030968	0.264949	0.0576149	4876
	rs72827460	3.78e-06	2	121099875	C	T	0.116784	-0.146794	0.0317527	4671
	rs4676617	5.88e-06	3	39280382	A	C	0.553137	0.0902472	0.0199194	4893
	rs1520123	4.48e-06	3	118191590	A	T	0.750938	0.106956	0.0233137	4798
	rs77625895	1.48e-06	3	193451993	C	G	0.050272	-0.220096	0.045716	4963
	rs115393210	3.24e-06	5	11747325	C	G	0.0343424	0.259073	0.0556571	4790
	rs6454150	2.88e-06	6	81019312	C	G	0.832586	0.123613	0.0264189	4904
	rs147038767	8.48e-06	7	36522943	C	G	0.0121827	-0.404054	0.090742	4925
	rs75456248	4.98e-06	7	49207533	A	G	0.0288365	-0.26477	0.05799	4959
	rs12698418	3.46e-08	7	155260561	A	G	0.751844	-0.129764	0.0235232	4745
	rs558240	4.19e-06	9	136157133	A	G	0.400267	-0.0951369	0.0206743	4868
	rs2515277	1.94e-07	11	69973219	G	T	0.84854	-0.14422	0.0277061	4932
	rs78386010	5.99e-06	12	71644510	A	T	0.0732689	-0.171963	0.0379887	4968
	rs71124308	1.59e-06	15	50110625	CG	C	0.237338	-0.113819	0.0237119	4719
	rs1860378	3.89e-06	17	14673110	C	G	0.0504355	-0.21181	0.0458746	4937
	rs6503821	2.39e-07	17	55674729	T	C	0.529994	-0.10442	0.0202122	4801
	rs4479349	3.39e-07	18	57659034	T	C	0.663337	-0.108347	0.0212438	4855
	rs2236207	3.67e-06	20	54967565	G	A	0.989233	0.447892	0.0967579	4969
GCST90006895	rs62543881	3.29e-06	1	20447601	T	C	0.00703336	-0.521109	0.112017	5545
	rs12563363	4.97e-06	1	201755469	G	C	0.117707	0.132855	0.0290973	5433
	rs143776691	1.05e-06	2	122999520	G	T	0.0131721	-0.396675	0.081239	5542
	rs112225187	1.27e-06	2	151195179	A	C	0.017555	-0.346776	0.0715892	5497
	rs55957528	6.38e-07	3	14488225	G	A	0.179316	0.123189	0.0247396	5468
	rs696365	9.68e-06	3	107760800	G	A	0.461251	-0.0855669	0.0193405	5213
	rs143552533	1.17e-06	4	33709238	T	C	0.00930275	-0.470273	0.0967349	5536
	rs141939049	5.78e-06	4	40726365	A	T	0.00665087	-0.524889	0.115756	5488
	rs149094175	1.46e-07	6	32211238	C	G	0.0442679	-0.242633	0.046151	5286
	rs9386770	5.6e-06	6	97191923	T	G	0.264038	0.0964959	0.0212496	5503
	rs10108359	2.89e-06	8	9327086	G	C	0.313924	-0.0945584	0.0202114	5530
	rs12547295	3.45e-07	8	124627579	C	T	0.124706	-0.143897	0.0282311	5533
	rs7861467	1.3e-06	9	1158293	A	T	0.712368	-0.100214	0.0207093	5514
	rs72815332	5.65e-06	10	82100886	T	A	0.0300379	-0.243637	0.0536756	5543
	rs79351619	8.91e-06	10	130467918	T	A	0.0549232	-0.181027	0.0407533	5535
	rs72879262	1.73e-06	11	23310107	G	T	0.00649862	-0.582073	0.121696	5078
	rs141220786	3.4e-06	11	37265597	G	C	0.0228673	-0.292226	0.0629138	5357
	rs6489695	8.94e-06	12	6255425	G	A	0.695108	0.0935954	0.0210734	5151
	rs61928953	3.17e-06	12	11496570	A	G	0.0485543	-0.202643	0.0434917	5499
	rs4931255	4.22e-06	12	30246944	G	A	0.733763	0.0989935	0.0215199	5358
	rs113170392	2.55e-06	12	77515201	A	G	0.011413	-0.409814	0.087121	5520
	rs78683855	1.96e-07	12	117000110	T	C	0.0199483	-0.34971	0.0672148	5414
	rs34678308	9.7e-06	15	26945558	C	T	0.0355625	-0.223075	0.0504271	5413
	rs2286944	4.1e-06	15	27403203	C	T	0.858782	-0.124943	0.0271256	5534
	rs4778970	2.85e-06	15	79472114	G	A	0.992172	0.499815	0.106763	5493
	rs62034476	6.38e-06	16	82764173	A	G	0.0348136	-0.23038	0.051042	5472
	rs12943727	5.02e-06	17	39029031	G	T	0.0686699	-0.169412	0.0371183	5541
	rs11880781	6.87e-06	19	55771184	G	C	0.463127	0.0848021	0.018855	5519
	rs7260449	4.22e-06	19	57851676	G	A	0.32758	-0.091348	0.019857	5504
	rs9976125	8.55e-06	21	42678988	G	A	0.19969	0.105356	0.0236709	5481
GCST90006896	rs4927004	4.61e-06	1	54016511	A	G	0.00569544	-0.605323	0.132121	5004
	rs6695188	6.48e-06	1	66850403	C	A	0.0886808	-0.158146	0.0350643	5018
	rs114077967	6.36e-06	1	105699449	G	T	0.0846072	-0.165471	0.0366567	4710
	rs7417283	6.01e-06	1	108303686	T	C	0.815747	0.115311	0.0254769	4966
	rs2484437	3.81e-06	1	179324514	G	A	0.0221778	-0.313197	0.0677711	5005
	rs138775338	9.63e-06	1	245886817	GC	G	0.0153455	-0.357968	0.0808927	4920
	rs76899197	1.97e-06	2	3192084	T	C	0.0166434	-0.366713	0.0770958	5017
	rs116446212	4.68e-07	2	31343209	A	G	0.00697489	-0.60126	0.119326	5018
	rs10933566	7.24e-06	2	240993114	T	C	0.460542	0.0887727	0.0197872	5018
	rs113999742	7.09e-06	4	15360238	G	A	0.0634937	-0.183872	0.0409437	4969
	rs72647765	9.56e-06	5	5319335	C	T	0.0196293	0.315869	0.0713518	5018
	rs4895535	4.04e-06	6	138995688	C	T	0.140181	-0.131739	0.0285806	4858
	rs117578968	9.73e-06	6	165339973	G	A	0.0140518	-0.37471	0.084718	4946
	rs6949588	7.01e-06	7	125392459	T	C	0.101416	-0.145774	0.0324427	5014
	rs2284205	2.15e-06	7	139620388	A	G	0.162523	-0.127338	0.0268692	4987
	rs56319340	4.57e-06	8	33270850	A	G	0.184835	0.11679	0.0254787	5018
	rs137915672	8.81e-06	9	121825951	C	G	0.179748	-0.11372	0.0255865	5007
	rs71399938	8.6e-06	10	25150433	CA	C	0.13749	-0.128617	0.0289045	4964
	rs749036	6.12e-06	11	70925222	C	T	0.017042	-0.347844	0.0769191	4929
	rs45604833	3.68e-08	13	94839483	G	A	0.0141113	-0.462675	0.0840392	4996
	rs2189609	4.73e-06	16	73996607	T	C	0.31702	0.0972637	0.021254	5006
	rs6564577	3.04e-06	16	78725014	A	G	0.262148	-0.108057	0.0231472	4898
	rs34658064	8.4e-06	17	53513887	G	C	0.190807	0.111979	0.0251372	4971
	rs4625809	5.87e-06	18	4691595	C	T	0.979697	-0.32033	0.0706949	4950
	rs146132318	6.08e-06	18	50565013	A	C	0.00921659	-0.472132	0.104374	4991
GCST90006897	rs116184496	6.72e-06	1	59089139	T	G	0.0477071	-0.723032	0.160587	8657
	rs59103702	8.3e-06	2	173537715	G	A	0.178985	-0.391573	0.0878506	8727
	rs62317068	8.59e-06	4	113767250	A	T	0.140377	0.428399	0.0962719	8698
	rs1210063	1.52e-07	6	105770008	G	A	0.940126	0.78776	0.150062	8735
	rs10247741	9.45e-06	7	25464854	A	G	0.650537	-0.312271	0.0704997	8659
	rs113442058	4.7e-06	7	104687843	T	C	0.0369773	-0.85711	0.187233	8681
	rs67377045	6.26e-06	7	147104468	G	A	0.352582	0.317675	0.0703241	8676
	rs73187797	4.8e-06	8	5658106	A	C	0.109848	-0.504465	0.110308	8621
	rs77295813	9.73e-06	8	100929379	G	A	0.0267206	-0.975559	0.220559	8645
	rs9651379	5.3e-06	10	27620574	C	T	0.102415	-0.512917	0.112669	8695
	rs113118832	6.48e-06	11	5220068	A	G	0.0191746	-1.21223	0.268784	8553
	rs199550407	6.86e-06	11	115580381	A	AT	0.233611	-0.362386	0.0805634	8298
	rs59202061	1.32e-06	12	132433911	A	G	0.0683618	-0.66622	0.137723	8711
	rs67696749	1.99e-08	13	114838350	T	C	0.00574915	-3.14964	0.561178	8523
	rs8070971	8.88e-06	17	18913742	C	T	0.117725	-0.470936	0.106001	8711
	rs7237980	6.04e-06	18	55434332	G	C	0.334628	-0.329598	0.0728388	8239
GCST90006898	rs79672379	4.92e-07	1	168333729	C	G	0.00784888	-0.456111	0.0906863	7517
	rs842636	6.41e-06	2	61091950	A	G	0.435185	-0.0731206	0.0162039	7560
	rs141658142	3.39e-06	5	110024387	G	A	0.0103862	-0.370608	0.0797731	7510
	rs2316515	2.62e-08	6	410848	G	A	0.611511	-0.090436	0.0162504	7506
	rs1233396	1.29e-07	6	29546799	A	G	0.141005	-0.121971	0.0230969	7560
	rs3130248	1.09e-10	6	29602936	T	C	0.527338	-0.10668	0.016528	6950
	rs2975031	7.32e-07	6	29832919	G	A	0.694628	-0.0865382	0.0174731	7558
	rs1264706	5.01e-08	6	30063652	C	G	0.133205	-0.129495	0.023756	7556
	rs2097775	2.35e-07	6	30354303	T	A	0.839397	-0.113426	0.0219408	7531
	rs1264377	2.01e-09	6	30764907	A	G	0.183995	-0.12419	0.0207099	7560
	rs758778	5.24e-07	6	30824451	C	T	0.242555	-0.094292	0.0187935	7555
	rs1265115	4.55e-07	6	31117075	A	C	0.304221	0.088225	0.0174897	7557
	rs9265545	1.83e-06	6	31298197	C	T	0.345988	-0.0824457	0.0172777	7178
	rs9266527	9.11e-06	6	31341672	G	A	0.536425	-0.0725412	0.016348	7289
	rs150606006	3.71e-06	6	31341756	A	G	0.0610854	0.15377	0.0332327	7555
	rs2442714	3.55e-06	6	31373260	C	G	0.425421	0.0760131	0.0163963	7549
	rs2848714	3.85e-06	6	31377817	C	T	0.215382	0.0903386	0.0195557	7496
	rs3132470	2.15e-13	6	31451370	G	A	0.144199	-0.16791	0.0228789	7559
	rs28366149	9.1e-06	6	31574900	A	G	0.199484	0.0896395	0.0202004	7552
	rs204886	1.18e-06	6	32029415	C	T	0.509466	0.0779061	0.0160339	7553
	rs9469089	9.28e-07	6	32146657	C	G	0.156457	0.109056	0.0222275	7558
	rs367398	3.23e-06	6	32191730	A	G	0.303295	0.0814372	0.0174929	7496
	rs377763	4.55e-15	6	32199144	A	C	0.216138	-0.152313	0.0194307	7560
	rs28633917	3.66e-09	6	32386571	A	G	0.0183298	0.353084	0.0598579	7556
	rs2395192	4.55e-16	6	32447644	T	C	0.56018	0.132216	0.016277	7328
	rs111632178	3.1e-09	6	32511149	C	T	0.352884	-0.0995703	0.0168016	7144
	rs3129773	3.58e-07	6	32601930	C	T	0.437005	0.0848898	0.0166783	6945
	rs28383372	3.83e-10	6	32607174	T	C	0.373889	0.103883	0.016593	7426
	rs7763805	1.13e-12	6	32607254	A	G	0.145729	-0.162855	0.022895	7387
	rs7990	1.89e-07	6	32609965	A	C	0.126077	0.130376	0.0250245	6964
	rs9274055	1.41e-08	6	32630083	T	C	0.242878	-0.110395	0.0194624	6985
	rs28746879	3.03e-07	6	32638144	G	T	0.0502316	0.187268	0.0365625	7555
	rs28746955	8.24e-13	6	32652858	C	A	0.190829	0.154711	0.0216165	6815
	rs7751856	1.53e-09	6	32698988	A	C	0.516476	0.0963223	0.0159456	7526
	rs9276710	1.3e-07	6	32757102	C	T	0.203998	-0.104629	0.0198202	7554
	rs2071466	6.01e-06	6	32805307	T	C	0.290305	-0.0794887	0.017563	7499
	rs33998654	1.19e-06	6	32924414	CT	C	0.12924	0.116097	0.023905	7548
	rs2395380	5.46e-10	6	32946837	T	A	0.129637	-0.147632	0.0237915	7548
	rs9277552	2.97e-07	6	33055501	T	C	0.217857	0.0994094	0.0193948	7560
	rs191592502	5.08e-06	6	161172374	T	C	0.010301	-0.361456	0.0792427	7475
	rs73067509	1.2e-08	7	11221312	G	C	0.108201	-0.145663	0.025559	7560
	rs13242460	2.68e-06	7	13852206	T	C	0.0154375	0.306549	0.0653051	7417
	rs3926144	4.6e-06	7	30001387	G	A	0.177482	-0.0962757	0.0210103	7505
	rs117948343	9.62e-06	8	75869459	T	C	0.032587	0.201485	0.0455272	7503
	rs7004780	6.36e-06	8	124708820	C	T	0.550442	-0.0736707	0.0163205	7345
	rs189758509	5.92e-06	10	14570249	T	C	0.00663746	0.449602	0.0992643	7533
	rs703081	9.68e-06	10	72699292	C	G	0.853985	0.100848	0.0227949	7465
	rs75824359	5.04e-06	12	54320490	G	A	0.0269947	-0.224948	0.0492957	7520
	rs11650955	9.95e-06	17	67235705	A	G	0.547971	0.0719427	0.016283	7442
	rs10421720	5.95e-06	19	478060	C	T	0.0315081	-0.208823	0.0461149	7506
	rs7352834	3.81e-06	20	20047133	A	G	0.0442208	0.182286	0.0394416	7553
	rs78079527	9.07e-06	22	46033326	T	C	0.180895	0.0940468	0.0211906	7438
GCST90006899	rs61811475	6.34e-06	1	147795391	C	T	0.084898	-0.134398	0.0297678	7403
	rs2884837	2.38e-06	1	213958985	A	G	0.0394481	-0.195298	0.0413926	7719
	rs17388591	7.08e-06	2	7611948	A	C	0.146053	0.103203	0.0229792	7600
	rs78411553	1.88e-06	2	38625568	T	C	0.0189823	0.284627	0.059721	7586
	rs116672184	1e-06	2	108160210	T	C	0.0940915	-0.137982	0.0282103	7413
	rs67886110	4.22e-08	3	151114852	T	G	0.40123	-0.0898989	0.0164013	7725
	rs6890786	3.28e-06	5	25892266	G	A	0.293923	-0.0822339	0.0176763	7553
	rs115331871	7.96e-06	5	73950427	T	C	0.0163142	-0.283704	0.0635234	7754
	rs3922928	3.3e-06	5	178287054	A	G	0.0217905	-0.258785	0.0556416	7618
	rs12204294	7.62e-06	6	26871384	A	C	0.533391	0.0731188	0.016337	7517
	rs34446632	5.61e-06	6	27209978	T	C	0.0875859	0.129984	0.0286266	7564
	rs34210885	9.77e-07	6	27964902	A	G	0.0930263	0.135574	0.0276896	7686
	rs373126870	9.99e-06	6	28590786	G	C	0.0988318	0.119759	0.0271114	7533
	rs9258357	5.48e-06	6	29751129	C	T	0.831076	-0.0986867	0.0217107	7752
	rs9258926	4.93e-06	6	29838673	T	C	0.670831	-0.0802612	0.0175709	7525
	rs1061535	1.48e-10	6	29937924	C	T	0.817127	-0.132317	0.0206494	7754
	rs3130376	1.16e-06	6	30323109	A	G	0.146134	-0.111827	0.0229975	7695
	rs9262081	3.2e-07	6	30484966	G	A	0.908991	-0.143985	0.0281709	7708
	rs2532924	1.75e-07	6	30932682	C	T	0.564096	-0.0823717	0.0157685	7754
	rs3131932	4.06e-06	6	30940328	A	G	0.446608	-0.0743184	0.0161272	7754
	rs1265094	2.84e-12	6	31106893	G	A	0.522364	-0.112291	0.0160756	7691
	rs9264185	5.49e-13	6	31219982	A	G	0.314929	-0.126026	0.0174729	7643
	rs41550819	6.82e-06	6	31238716	G	A	0.0236652	0.237387	0.0527634	7754
	rs1065406	1.88e-06	6	31239049	T	G	0.0137912	0.335885	0.0704792	7396
	rs9265622	9.13e-22	6	31299760	C	T	0.764537	-0.182273	0.019014	7653
	rs6905201	4.67e-06	6	31343227	A	G	0.638986	-0.0764123	0.0166869	7749
	rs9266795	1.93e-06	6	31362519	T	C	0.0127031	-0.340986	0.0716287	7754
	rs2596465	1.8e-10	6	31412948	C	T	0.570221	-0.103194	0.0161799	7747
	rs3094604	1.58e-08	6	31434111	G	A	0.185477	-0.117962	0.0208668	7753
	rs9404989	9.9e-06	6	31437566	T	G	0.0180552	0.267445	0.0605165	7754
	rs12202667	9.82e-10	6	31461053	C	T	0.273592	-0.109917	0.0179828	7725
	rs3130924	2.79e-08	6	31462248	G	T	0.453008	-0.0902041	0.0162408	7746
	rs4947324	1.83e-08	6	31528130	T	C	0.0954346	-0.153317	0.0272431	7754
	rs2256965	1.76e-06	6	31555130	G	A	0.595757	-0.0779387	0.0163076	7754
	rs11538263	3.95e-07	6	31601735	A	G	0.0430745	0.199576	0.0393529	7754
	rs762320	1.69e-06	6	31629487	G	A	0.052352	0.173309	0.0362026	7717
	rs1043618	4.21e-23	6	31783507	C	G	0.381609	-0.162961	0.0164627	7754
	rs2844454	2.32e-07	6	31873292	T	C	0.0551034	-0.18136	0.0350667	7740
	rs3130683	1.54e-23	6	31888367	T	C	0.849084	-0.223584	0.0223601	7693
	rs9267677	9.37e-15	6	31892641	C	T	0.0932422	-0.211888	0.027349	7754
	rs139010734	9.07e-07	6	31974014	T	C	0.0173546	-0.303805	0.0618652	7462
	rs397948	4.94e-06	6	32011714	G	A	0.369992	-0.0776905	0.0170103	7238
	rs115461385	2.61e-08	6	32058676	T	C	0.0482977	0.207603	0.0372995	7754
	rs116519179	5.61e-06	6	32159742	A	G	0.0108268	0.356583	0.0785328	7620
	rs915894	2.4e-37	6	32190390	G	T	0.392378	-0.209296	0.0163892	7754
	rs41315395	1.42e-14	6	32201469	A	C	0.145801	0.174207	0.0226394	7740
	rs1265764	1.39e-06	6	32313659	A	G	0.0474594	-0.182236	0.0377566	7754
	rs7776257	6.6e-14	6	32328964	C	T	0.566426	-0.120586	0.0160878	7753
	rs2050189	7.63e-07	6	32339647	C	T	0.230526	-0.0944939	0.0191104	7754
	rs9268577	2.9e-09	6	32395942	T	C	0.0179262	-0.358849	0.0604394	7754
	rs116479312	8.19e-16	6	32408500	G	T	0.0177973	-0.451949	0.0561334	7754
	rs74473385	2.1e-18	6	32430276	G	T	0.0176061	0.532122	0.060801	7753
	rs28599891	1.73e-57	6	32452470	G	C	0.709716	-0.289651	0.0181246	7112
	rs117108573	3.79e-06	6	32489679	T	C	0.0602694	-0.162915	0.0352453	7201
	rs28417075	7.36e-08	6	32519013	T	A	0.0656363	-0.182106	0.0338357	7214
	rs9270074	2.22e-31	6	32554129	C	T	0.83731	-0.250784	0.0215217	7754
	rs515185	1.94e-13	6	32574742	A	T	0.184659	-0.151864	0.0206544	7744
	rs34304006	2.35e-08	6	32588007	C	T	0.0525262	0.207934	0.0372364	7244
	rs28383334	1.29e-22	6	32601969	A	G	0.139827	-0.228989	0.0233995	7520
	rs7757696	1.42e-36	6	32611450	T	G	0.595217	-0.205802	0.0162931	7735
	rs6927022	1.31e-76	6	32612397	G	A	0.495348	-0.303068	0.0163604	7308
	rs147633772	1.76e-22	6	32613983	T	A	0.086889	0.289938	0.0297225	7078
	rs28468461	1.51e-08	6	32623017	C	T	0.0311209	0.262006	0.0462873	7744
	rs9273507	6.91e-29	6	32628432	G	A	0.419588	-0.181313	0.0162567	7673
	rs4538746	9.49e-38	6	32632113	T	C	0.790066	-0.249913	0.0194599	7731
	rs114968045	7.45e-14	6	32666960	C	T	0.0588804	0.262336	0.0350733	7235
	rs1794269	2.84e-16	6	32673894	T	C	0.399434	-0.135465	0.0165605	7423
	rs9275601	1.65e-06	6	32682664	T	C	0.439064	-0.0784597	0.0163705	7754
	rs9469266	1.15e-07	6	32713099	A	G	0.0123807	0.384362	0.0724965	7754
	rs9469268	1.6e-06	6	32719635	A	G	0.0749677	0.147181	0.0306744	7750
	rs11759423	5.9e-07	6	32730392	T	C	0.0719629	-0.156039	0.0312428	7754
	rs9276678	1.41e-12	6	32750082	T	C	0.761518	-0.131326	0.0185409	7749
	rs2857107	2.48e-06	6	32785515	T	C	0.116263	-0.117545	0.0249598	7754
	rs3819720	7.59e-12	6	32804570	A	G	0.351432	-0.114336	0.0167009	7754
	rs991760	8.54e-06	6	32823567	A	G	0.0613877	0.149971	0.0336925	7754
	rs12214934	3.05e-06	6	32836500	C	G	0.0114779	-0.353101	0.0756553	7754
	rs3132131	1.75e-13	6	32899485	G	A	0.652824	-0.123212	0.0167255	7754
	rs151719	2.64e-10	6	32903900	T	C	0.751419	-0.116236	0.0183966	7754
	rs171329	1.14e-08	6	32904661	A	G	0.485556	0.0921144	0.0161367	7754
	rs488216	8.88e-06	6	32943084	A	T	0.043099	-0.175389	0.0394761	7680
	rs58300362	1.81e-09	6	32957389	A	C	0.174321	-0.126621	0.0210545	7730
	rs176248	7.17e-10	6	32965942	A	G	0.289206	-0.108831	0.0176609	7754
	rs432375	4.81e-08	6	32979679	C	G	0.0762187	-0.166405	0.0304879	7754
	rs3128943	1.53e-08	6	33002354	T	C	0.833376	-0.120358	0.0212724	7745
	rs9277097	8.38e-06	6	33016508	T	C	0.0542861	-0.157799	0.0354189	7746
	rs6457711	3.65e-12	6	33045272	A	C	0.242332	0.130735	0.0188106	7694
	rs1042136	6.2e-18	6	33048628	C	A	0.158052	-0.189198	0.0219263	7700
	rs3116985	2.42e-10	6	33100590	A	G	0.274371	-0.113108	0.0178634	7714
	rs456261	3.89e-07	6	33258443	A	G	0.507287	-0.0813914	0.0160394	7754
	rs190341549	9.57e-06	6	108275531	C	T	0.0144899	-0.297359	0.0671757	7557
	rs445693	6.31e-06	6	147813931	T	C	0.980021	0.259404	0.0574464	7708
	rs6999061	1.64e-07	8	121567440	G	A	0.621929	0.0869226	0.0166019	7652
	rs117671124	4.36e-06	10	7173056	T	C	0.00819672	-0.410029	0.0892599	7625
	rs117347753	2.65e-06	10	98190017	A	G	0.0284246	-0.226964	0.0483297	7687
	rs12289470	1.5e-06	11	42657615	A	C	0.151663	0.108601	0.02257	7665
	rs188471060	2.22e-07	12	2057893	T	C	0.0113146	-0.392678	0.0758116	7645
	rs111409650	4.96e-06	12	20577341	AT	A	0.291174	-0.083791	0.0183486	7183
	rs117705227	3.34e-06	13	73663530	C	T	0.0108976	-0.360715	0.0775985	7754
	rs36050771	9.42e-06	14	74213817	A	G	0.0368169	-0.189525	0.0427815	7741
	rs11624561	2.92e-06	14	78117087	C	T	0.5	0.0748468	0.0160049	7739
	rs28743057	4.65e-06	15	57980872	A	G	0.936174	0.151978	0.0331839	7544
	rs9907671	2.12e-06	17	10280760	G	A	0.273617	-0.0875071	0.0184546	7251
	rs185692895	3.51e-06	18	36093110	C	T	0.0125033	-0.338229	0.0729227	7678
	rs117195053	6.96e-06	20	5911803	T	C	0.00564422	-0.483597	0.107586	7707
GCST90006900	rs149736458	4.32e-06	1	86544353	C	T	0.00965509	-0.366391	0.0797302	8234
	rs149280948	8.03e-06	2	22802802	G	C	0.0159917	-0.275365	0.0616795	8223
	rs4679608	3.51e-06	3	59763829	C	T	0.289212	-0.0790705	0.0170462	8231
	rs78177823	4.63e-06	4	37236899	T	G	0.0320459	-0.200196	0.043704	8285
	rs73830020	4.67e-06	4	78404860	C	T	0.0927629	-0.123148	0.0268929	8263
	rs181352775	5.12e-06	4	83096812	A	G	0.0118601	-0.324801	0.0712341	8263
	rs114844011	2.31e-06	4	173813051	T	C	0.0108853	-0.352418	0.0746014	8268
	rs12188546	4.81e-06	5	83224791	A	G	0.00608421	-0.458095	0.100173	8218
	rs369791636	3.93e-06	5	150510287	A	G	0.0229045	-0.242488	0.0525418	8077
	rs9379862	1.71e-08	6	26370707	C	T	0.25987	-0.098944	0.0175462	8283
	rs4713135	8.96e-06	6	28039586	A	G	0.239469	-0.081059	0.0182532	8285
	rs3131110	3.72e-06	6	30385198	G	A	0.910278	-0.126497	0.027341	8231
	rs3132586	4.5e-06	6	30686814	T	G	0.413074	-0.0735537	0.016036	7886
	rs3095339	1.59e-08	6	30727983	G	A	0.284128	-0.0960328	0.0169919	8285
	rs10947137	1.43e-06	6	31094971	C	A	0.0734743	0.142952	0.029649	8275
	rs3134771	1.44e-09	6	31203744	C	T	0.623069	-0.0961669	0.0158927	8284
	rs9264759	5.56e-19	6	31248678	C	T	0.792658	-0.169443	0.0190375	8281
	rs9265989	7.41e-16	6	31316417	G	A	0.546311	-0.124714	0.0154664	8281
	rs2596546	5.26e-14	6	31329386	G	A	0.327049	-0.124084	0.0164889	8222
	rs2244020	1.58e-06	6	31347451	G	A	0.342497	-0.0783694	0.0163224	8257
	rs2596464	1.33e-08	6	31412961	C	T	0.540917	-0.088311	0.0155411	8285
	rs3099840	2.52e-07	6	31430721	G	A	0.20041	-0.100231	0.0194396	8283
	rs2894222	4.7e-09	6	31462035	A	G	0.474416	-0.0908129	0.0155036	8267
	rs3135041	8.77e-07	6	31555657	G	A	0.349286	-0.0798661	0.0162419	8264
	rs34099572	2.15e-10	6	31626545	CT	C	0.276283	-0.114373	0.0180118	7581
	rs805262	2.07e-10	6	31628733	T	C	0.47767	-0.0984622	0.0154902	8285
	rs3130681	4.06e-17	6	31880611	C	T	0.854377	-0.184029	0.0218796	8237
	rs422951	2.18e-08	6	32188383	C	T	0.439771	-0.0874855	0.0156314	8285
	rs915894	1.19e-06	6	32190390	G	T	0.400181	-0.0769509	0.0158433	8285
	rs6913664	3.65e-09	6	32295874	T	C	0.475429	-0.0916619	0.0155378	8282
	rs9268500	3.35e-09	6	32376517	T	C	0.0503319	0.210092	0.0355267	8285
	rs116479312	1.73e-06	6	32408500	G	T	0.0196138	-0.249455	0.0521604	8285
	rs141961165	4.04e-06	6	32506799	T	C	0.4955	-0.0717731	0.0155707	7666
	rs191442117	1.21e-13	6	32525886	A	T	0.716648	-0.127736	0.0172244	7923
	rs9270074	3.12e-18	6	32554129	C	T	0.844297	-0.184357	0.0211733	8285
	rs2647079	1.36e-06	6	32566502	A	G	0.212495	-0.0915364	0.0189467	8219
	rs9271536	6.87e-21	6	32589978	T	A	0.819691	-0.186026	0.0198411	8283
	rs9272445	5.9e-06	6	32605420	T	C	0.115935	-0.113426	0.0250388	7474
	rs9274284	2.07e-10	6	32631783	A	G	0.754502	-0.114258	0.0179762	8108
	rs9274474	1.65e-13	6	32633683	T	C	0.256024	-0.131642	0.0178507	8134
	rs115894933	1.29e-06	6	32694134	A	G	0.0509005	0.172206	0.035572	7996
	rs5021452	6e-07	6	32708074	T	C	0.220729	-0.0933395	0.0187007	8148
	rs11244	7.85e-08	6	32780724	A	G	0.270247	-0.0928438	0.0172875	8285
	rs3763354	2.19e-15	6	32786917	A	G	0.772722	-0.143926	0.0181494	8285
	rs151719	4.84e-06	6	32903900	T	C	0.75685	-0.0816469	0.0178597	8285
	rs116485583	5.29e-06	6	32941506	T	C	0.0347222	0.192758	0.0423358	8280
	rs11757367	4.96e-06	6	32962882	A	G	0.174097	-0.0925997	0.0202787	8277
	rs2858458	1.27e-06	6	33003065	C	T	0.260169	-0.0852628	0.017598	8285
	rs1042153	2.85e-13	6	33048663	A	G	0.215691	-0.136472	0.0186914	8285
	rs6926568	4.87e-06	6	33597079	T	C	0.275333	0.0794478	0.0173836	8181
	rs117273536	8.01e-06	6	134002284	A	G	0.030238	-0.204369	0.0457723	8152
	rs12538419	1.71e-06	7	106440208	A	G	0.0854944	-0.132234	0.0276342	8252
	rs59383933	6.11e-07	7	146759757	A	G	0.0295715	-0.227787	0.0456702	8285
	rs200646214	9.37e-06	8	65198374	AGG	AG	0.0167761	-0.269137	0.0607379	8226
	rs200646214	3.28e-06	8	65198374	AG	A	0.0160112	-0.289147	0.0621532	8213
	rs112007168	9.95e-06	8	74606530	A	G	0.0262839	-0.210884	0.04773	8256
	rs72688100	9.28e-06	8	81457070	A	G	0.105676	-0.112701	0.0254211	8280
	rs13293260	7.21e-07	9	3627959	C	T	0.165574	-0.104121	0.0210105	8084
	rs7044812	2.4e-06	9	4864885	C	T	0.6828	0.0778714	0.0165109	8285
	rs13286569	4.32e-07	9	15138303	A	G	0.0212402	-0.270749	0.0535705	8192
	rs61837242	3.91e-06	10	491604	A	T	0.00651221	-0.449236	0.0973245	7985
	rs77608917	2.41e-06	10	120110379	C	G	0.0136592	-0.317323	0.0672863	8163
	rs908468	6.01e-06	10	125325274	G	A	0.215478	-0.0862155	0.0190489	8147
	rs11602522	1.24e-06	11	109058427	A	G	0.00827307	-0.418948	0.0863934	8159
	rs518839	9.15e-06	11	121983370	C	A	0.60515	0.070755	0.0159489	8174
	rs11054967	4.75e-08	12	12700317	A	G	0.0152269	-0.346898	0.0635274	8242
	rs12306585	9.2e-06	12	18493345	G	A	0.129301	-0.104279	0.0235122	7935
	rs3858729	2.28e-06	12	45145669	T	C	0.748033	-0.0846321	0.0179059	8261
	rs143002370	4.67e-06	12	46651161	G	T	0.0119495	-0.328776	0.0717977	8243
	rs150378870	5.25e-06	13	95975057	T	C	0.0771074	-0.135291	0.0297042	8138
	rs117800138	5.41e-06	14	20412827	T	C	0.0374408	-0.187382	0.0411996	8026
	rs117588254	9.67e-06	14	73051287	A	G	0.0149885	-0.282865	0.0639312	8273
	rs78658913	5.09e-06	14	86784907	A	C	0.0236686	-0.236022	0.051746	7943
	rs145396067	1.11e-06	16	11924040	A	G	0.0660657	-0.154236	0.0316595	8098
	rs180739443	4.89e-06	17	59288375	G	C	0.00883219	-0.379847	0.0831254	8152
	rs12953983	2.36e-06	18	36563614	A	G	0.57707	-0.0742578	0.0157338	8142
	rs8138890	1.09e-06	22	17676785	G	A	0.501162	0.0751871	0.0154246	8175
GCST90006901	rs61782439	7.44e-06	1	15946233	T	C	0.0505393	0.161579	0.0360604	7974
	rs17039421	6.93e-06	2	2236470	C	T	0.0472787	0.165931	0.0369083	7974
	rs11682654	6.78e-06	2	14044883	C	T	0.522364	-0.0701085	0.0155784	7892
	rs75156687	6.78e-06	2	145102809	T	C	0.0528424	-0.157034	0.0348928	7863
	rs869836	4.94e-06	2	225812560	G	A	0.642515	0.0740297	0.0162088	7943
	rs368652699	7.01e-06	3	11788126	A	T	0.0372714	-0.185257	0.0412294	7821
	rs11715964	7.77e-06	3	13439512	T	C	0.0362428	-0.187241	0.0418759	7974
	rs140214797	5.29e-06	4	28155085	G	T	0.0187532	-0.260861	0.0572953	7892
	rs9790601	8.33e-07	4	103529963	G	A	0.331918	-0.0813247	0.0165041	7889
	rs11728735	7.09e-06	4	119452976	T	C	0.0593446	-0.147736	0.0328957	7903
	rs4608857	5.31e-07	4	139465751	A	G	0.0419809	-0.194999	0.0388843	7956
	rs9505086	5.48e-06	6	7232186	C	T	0.383747	-0.0722788	0.0159007	7974
	rs1741740	5.41e-06	6	26428842	G	A	0.832706	-0.0947756	0.0208386	7974
	rs858990	9.98e-06	6	27180037	G	A	0.174935	0.0961035	0.0217549	7297
	rs34034915	2.83e-09	6	27720703	TG	T	0.339513	-0.0982104	0.0165309	7929
	rs78793798	3.29e-06	6	28194598	G	A	0.0387509	0.189056	0.040639	7974
	rs7750106	4.6e-06	6	28223680	A	C	0.0469024	-0.167112	0.0364696	7974
	rs9393926	1.52e-06	6	28682725	A	G	0.875298	0.113596	0.0236234	7971
	rs73403149	1.1e-06	6	28729994	G	A	0.048808	0.175239	0.0359672	7970
	rs3128853	1.8e-06	6	29364787	T	C	0.952784	-0.175332	0.0367171	7974
	rs1233396	5.68e-08	6	29546799	A	G	0.141585	-0.121433	0.022369	7974
	rs29220	1.37e-06	6	29589666	G	C	0.253261	0.0858446	0.0177746	7974
	rs2904758	2.43e-12	6	29923351	A	G	0.718939	-0.122244	0.0174459	7920
	rs2735065	5.08e-07	6	29953589	A	C	0.0509614	0.177788	0.0353939	7957
	rs2517600	1.52e-07	6	30074163	A	G	0.243604	-0.0958761	0.0182623	7974
	rs6936943	8.61e-06	6	30352986	A	G	0.425338	-0.072696	0.0163384	7313
	rs1118204	2.03e-11	6	30366240	C	T	0.383431	-0.107003	0.0159617	7888
	rs2516670	2.84e-08	6	30434999	A	G	0.836907	-0.117423	0.0211541	7974
	rs151302046	9.99e-06	6	30775131	A	G	0.0124169	-0.311209	0.0704495	7973
	rs2535332	6.28e-14	6	30813249	T	C	0.152684	-0.161902	0.0215807	7974
	rs758778	3.48e-12	6	30824451	C	T	0.244101	-0.126477	0.0181801	7968
	rs116302426	5.46e-07	6	30980781	A	G	0.0159268	0.311702	0.0622221	7974
	rs138206303	2.92e-12	6	31150844	AGT	A	0.111333	0.172513	0.0247096	7765
	rs2844624	1.15e-07	6	31232247	C	T	0.352468	-0.0869089	0.0163957	7961
	rs2524094	3.61e-06	6	31240041	T	C	0.573062	0.0726421	0.0156801	7959
	rs6917363	9.21e-08	6	31247169	A	G	0.571975	-0.0837751	0.0156835	7968
	rs28367860	2.02e-11	6	31309244	C	T	0.46616	0.106464	0.0158797	7757
	rs2523483	5.73e-09	6	31353792	G	T	0.091234	0.156567	0.0268812	7974
	rs3131623	1.27e-19	6	31418810	A	T	0.184835	-0.180695	0.0199373	7926
	rs12195665	2.62e-13	6	31461043	A	G	0.279995	0.126908	0.0173545	7943
	rs2516493	8.49e-12	6	31482714	C	T	0.648813	-0.110983	0.0162491	7963
	rs28366157	5.09e-18	6	31672242	G	A	0.0637175	0.275126	0.0318016	7957
	rs116043458	3.02e-15	6	31716436	G	A	0.0275897	0.376165	0.0476749	7974
	rs419788	5.28e-16	6	31928799	C	T	0.674567	0.13358	0.0164812	7974
	rs6467	4.12e-06	6	32006858	A	C	0.599838	0.0757295	0.0164435	7397
	rs6904786	1.52e-09	6	32106014	A	C	0.104685	0.152133	0.0251789	7962
	rs206019	3.93e-06	6	32180241	T	C	0.128387	0.107045	0.0231941	7972
	rs3134931	1.15e-10	6	32190620	C	T	0.30775	0.108583	0.0168442	7974
	rs507778	6.69e-22	6	32209861	T	C	0.323363	-0.158575	0.0164868	7974
	rs17208314	2.2e-12	6	32255771	T	C	0.0122272	0.499962	0.0712097	7974
	rs1265764	1.15e-07	6	32313659	A	G	0.0486581	-0.190836	0.0359952	7974
	rs28366185	7.39e-21	6	32335013	A	G	0.087336	0.264254	0.0282082	7620
	rs9269146	1.14e-21	6	32445530	G	T	0.366481	-0.154087	0.0161129	7909
	rs78871603	4.11e-08	6	32455741	C	T	0.0345399	0.24236	0.044177	7238
	rs113912189	3.69e-07	6	32458683	G	A	0.0354001	0.221765	0.0436168	7274
	rs77081502	4.58e-06	6	32472104	T	C	0.0217812	0.258941	0.0564972	7231
	rs142706861	3.25e-07	6	32485409	A	G	0.0302123	0.24031	0.0470417	7348
	rs186325882	1.81e-30	6	32499990	A	G	0.324557	-0.193326	0.0168511	7273
	rs35972518	5.6e-20	6	32560026	G	T	0.193241	0.179246	0.0195858	7827
	rs35372932	5.43e-08	6	32564985	T	C	0.0643341	-0.173826	0.0319722	7974
	rs7757696	3.93e-21	6	32611450	T	G	0.610238	0.150373	0.0159385	7951
	rs9273170	3.52e-21	6	32613177	G	A	0.609574	0.150788	0.0159631	7917
	rs17612503	5.47e-07	6	32614872	C	G	0.854371	0.1095	0.0218608	7938
	rs28704178	1.97e-06	6	32621483	A	G	0.0919894	-0.128405	0.0269979	7952
	rs1130391	1.18e-11	6	32632624	T	C	0.0224258	0.358711	0.0528823	7915
	rs28746814	1.01e-13	6	32633247	T	C	0.313411	0.12913	0.0173562	7412
	rs2647025	1.61e-74	6	32635949	A	G	0.285607	0.310442	0.0169978	7955
	rs9391892	8e-07	6	32667480	A	G	0.0436887	0.193241	0.0391535	7439
	rs9275577	3.03e-29	6	32679345	T	A	0.565275	0.174138	0.0155116	7974
	rs6941905	1.15e-10	6	32684638	C	T	0.116931	0.157523	0.0244381	7885
	rs116189954	6.08e-06	6	32685332	T	C	0.0118373	0.328521	0.0726249	7941
	rs2859090	1.16e-15	6	32700833	A	G	0.217958	-0.149449	0.0186617	7974
	rs9276710	2.63e-16	6	32757102	C	T	0.206299	-0.156387	0.0190963	7969
	rs17219974	5.46e-08	6	32762756	T	A	0.0115468	0.39643	0.0729326	7881
	rs6457681	5.49e-24	6	32773497	T	G	0.236172	0.185768	0.0183917	7973
	rs7383287	2.27e-14	6	32783086	G	A	0.213444	-0.143349	0.018777	7974
	rs28724899	1.13e-07	6	32829141	T	A	0.133639	0.121762	0.0229554	7973
	rs9276873	2.04e-08	6	32843921	G	C	0.348531	-0.0910676	0.0162363	7896
	rs3129299	4.18e-13	6	32900787	T	C	0.168046	0.151384	0.0208819	7974
	rs187764	2.11e-08	6	32902114	T	C	0.0654504	0.17672	0.0315428	7838
	rs56227443	4.8e-06	6	32943088	T	A	0.0616484	0.152278	0.0332961	7486
	rs148347131	1.29e-09	6	32965344	T	C	0.00981425	0.49355	0.081326	7591
	rs1431398	1.14e-06	6	33005338	A	G	0.129483	-0.112436	0.0231083	7974
	rs3130177	3.13e-11	6	33017502	A	G	0.284563	0.114372	0.0172243	7942
	rs2073520	7.97e-08	6	33045823	G	A	0.120243	-0.130781	0.0243641	7726
	rs6457714	2.3e-09	6	33083096	A	T	0.20684	-0.114637	0.019186	7953
	rs149485984	4.26e-07	6	33673795	A	G	0.0108255	0.38006	0.0751532	7898
	rs11755421	5.57e-07	6	33715323	A	G	0.183143	0.100808	0.0201397	7890
	rs142476835	1.58e-06	6	33901603	C	T	0.0275545	-0.230395	0.0479918	7839
	rs3793017	5.26e-06	6	43065913	G	A	0.319502	0.0758006	0.016644	7953
	rs59214750	2.7e-06	6	138178292	C	CT	0.0691387	-0.150733	0.0321226	7268
	rs150993367	4e-06	6	157377720	T	G	0.0108203	-0.349744	0.075845	7948
	rs10271963	8.02e-06	7	5155107	A	T	0.669561	0.0751919	0.0168413	7717
	rs2289042	7.52e-06	8	24211558	A	C	0.943844	0.153443	0.0342626	7871
	rs191639797	1.32e-06	8	32230190	T	C	0.00571321	-0.501731	0.103719	7964
	rs34770282	3.43e-06	9	23820001	G	A	0.102028	-0.122113	0.0262993	7841
	rs72764967	4.49e-06	10	1600187	T	C	0.00669784	0.43718	0.0953033	7913
	rs117875419	6.69e-06	10	5171736	T	G	0.016354	-0.280482	0.0622842	7888
	rs10626747	5.81e-06	10	58993700	TCA	T	0.356079	0.075723	0.016704	7657
	rs117187370	4.25e-06	11	60220789	G	A	0.0138205	0.308618	0.0671086	7923
	rs61914229	8.56e-06	12	18159189	A	G	0.186952	0.09046	0.020325	7756
	rs113103848	3.04e-06	13	110500914	A	G	0.0968997	-0.122793	0.0263058	7967
	rs61984726	9.72e-06	14	105893925	G	A	0.0335557	0.197989	0.0447614	7495
	rs181204	7.67e-06	16	28512524	G	A	0.334337	0.0742402	0.0165927	7802
	rs75571438	7.84e-06	17	15290332	G	C	0.0473492	0.163127	0.0364982	7941
	rs62079161	7.88e-06	18	6081249	T	C	0.0508368	-0.15929	0.0356485	7947
	rs12962837	8.93e-06	18	51291675	G	A	0.866679	0.102303	0.0230335	7962
	rs62131031	6.17e-06	19	48705354	A	G	0.155547	-0.0985552	0.0218016	7824
	rs185041258	6.26e-07	21	30349670	C	T	0.00843558	-0.430261	0.0863478	7824
	rs141016096	2.21e-06	21	47495271	T	C	0.0104715	-0.366196	0.0773739	7592
	rs7575	4.18e-06	22	19423250	A	G	0.121598	-0.109395	0.0237688	7973
GCST90006902	rs4360526	5.66e-06	1	10146186	T	C	0.124368	0.370591	0.0816479	8704
	rs142041262	2.34e-06	1	118119716	T	G	0.020709	-0.947028	0.20057	8716
	rs2799671	2.04e-06	1	201391030	T	C	0.0243056	-0.882115	0.185737	8640
	rs10802654	1.43e-06	1	238258404	T	C	0.00889701	-1.56784	0.32523	8486
	rs79432636	6.48e-06	2	48978474	G	C	0.00526798	-1.90052	0.421407	8732
	rs5833813	5.84e-06	2	120815321	CT	C	0.765752	-0.301347	0.0664909	7904
	rs116237397	1.55e-06	3	64277654	A	G	0.00519132	-2.06974	0.430803	8572
	rs2187912	5.41e-06	6	12201036	T	C	0.44067	0.24734	0.0543831	8596
	rs150141051	5.34e-06	6	107168014	ATG	A	0.0650717	-0.512098	0.112526	8506
	rs2410199	7.7e-06	8	14456000	A	C	0.629985	0.262454	0.0586696	7924
	rs77328788	1.98e-06	9	36994012	T	C	0.126841	0.388492	0.0816854	8621
	rs4372072	3.74e-06	9	71956366	C	T	0.985853	1.13747	0.245916	8659
	rs79076035	7.35e-07	10	58025699	C	T	0.0165448	-1.13613	0.229431	8613
	rs12280629	7.34e-06	11	3618149	G	A	0.0648045	-0.520487	0.116089	8109
	rs17719679	2.36e-06	12	46334514	A	G	0.0379508	-0.692992	0.146815	8735
	rs79457971	9.48e-06	12	76649354	A	G	0.0353324	-0.666753	0.150553	8604
	rs1014990	6.74e-06	14	51245120	A	C	0.25284	0.285303	0.0633771	8628
	rs60297852	1.47e-06	16	50608954	G	A	0.0381127	-0.697915	0.144956	8711
	rs6070170	5.39e-07	20	56171211	C	G	0.499764	-0.272997	0.0544702	8476
GCST90006903	rs146745312	4.11e-06	1	10235480	T	C	0.110636	0.284498	0.0617707	7945
	rs887963	9.74e-06	2	10347737	C	T	0.375088	0.170557	0.0385634	8546
	rs62137032	6.17e-06	2	46611910	G	A	0.00858196	-0.932948	0.206377	8681
	rs16841523	4.8e-06	4	7985977	C	T	0.186905	-0.216788	0.0474044	8713
	rs17679276	2.3e-06	4	115859877	T	C	0.221147	-0.212447	0.0449605	8578
	rs138208203	1.25e-08	4	151503448	C	A	0.00981518	-1.11951	0.196651	8711
	rs148649993	3.34e-06	4	152051687	G	A	0.0111927	-0.840153	0.180724	8711
	rs62344121	3.11e-06	4	171456864	C	T	0.0818679	0.318898	0.068387	8416
	rs13361736	4.24e-06	5	3000174	A	G	0.0867365	-0.303056	0.0658911	8693
	rs11241888	5.46e-07	5	125702505	T	A	0.946554	-0.414383	0.0827188	8719
	rs188922059	5.27e-06	5	149363993	T	C	0.0196251	-0.621636	0.136512	8535
	rs370631	8.66e-06	6	29732744	C	T	0.280957	-0.184913	0.0415695	8633
	rs11961853	1.12e-06	6	30365629	T	C	0.182441	-0.234573	0.048179	8537
	rs758778	9.12e-06	6	30824451	C	T	0.247021	-0.190136	0.0428525	8728
	rs2854018	6.38e-07	6	31308562	T	C	0.141614	-0.268667	0.0539554	8622
	rs113165271	1.31e-07	6	92834137	G	C	0.0317231	-0.567206	0.107463	8653
	rs9458810	5.74e-06	6	163767349	G	C	0.260263	0.1914	0.0421992	8599
	rs28415870	1.3e-06	11	124881141	T	A	0.68884	-0.195778	0.0404505	8441
	rs1932883	8.47e-06	13	67104525	T	A	0.0110678	-0.806192	0.181046	8719
	rs2211552	3.41e-06	14	62526860	T	C	0.120046	-0.263979	0.05684	8705
	rs34997519	4.59e-06	15	83396891	TTA	T	0.13437	-0.250949	0.0547622	8551
	rs116984230	4.49e-06	17	13508952	T	C	0.0199954	-0.620318	0.135219	8702
	rs16942650	2.57e-07	17	56162799	A	G	0.0761305	-0.359205	0.0697129	8735
	rs17813045	5.24e-06	18	49016459	G	A	0.0452776	-0.40523	0.0889623	8735
	rs7248636	7.23e-06	19	55458801	A	G	0.093818	0.285546	0.0636393	8735
	rs2834013	2.77e-06	21	34304254	G	A	0.365325	0.179239	0.0382422	8695
	rs79584883	4.06e-06	21	37676392	G	A	0.0657712	0.346121	0.0751097	8636
GCST90006904	rs6675340	6.95e-06	1	216735022	A	G	0.862049	-0.109624	0.0243866	6756
	rs189798024	5.89e-06	2	157632088	G	C	0.0239111	0.253244	0.0559019	6796
	rs13079586	1.68e-08	3	37806927	T	C	0.32642	0.102483	0.0181649	6798
	rs192705333	2.76e-06	3	51285957	A	G	0.00749809	0.473697	0.101046	6535
	rs12629953	5.58e-07	3	117159867	T	C	0.0509307	0.193931	0.0387466	6823
	rs140786261	6.76e-06	3	149970322	A	G	0.00596202	0.49344	0.109625	6793
	rs11132784	7.95e-06	4	190903289	T	C	0.0599427	-0.167303	0.0374561	6281
	rs2844606	1.72e-08	6	31248432	G	A	0.415603	0.0975031	0.017294	6819
	rs1634761	5.41e-06	6	31274027	T	C	0.492668	0.0774637	0.0170312	6819
	rs1005249	3.72e-06	6	31279326	T	C	0.156048	0.111367	0.0240718	6498
	rs2308655	8.06e-06	6	31322303	G	C	0.355635	0.0800777	0.0179402	6823
	rs169494	3.09e-06	6	32097876	A	G	0.0642511	0.162982	0.0349386	6817
	rs1800625	3e-08	6	32152442	G	A	0.199396	-0.117729	0.0212461	6793
	rs28375776	6.99e-08	6	32606658	G	C	0.118064	0.143581	0.0266318	6776
	rs6927022	2.4e-06	6	32612397	G	A	0.50537	-0.0831079	0.0176206	6424
	rs3873444	1.14e-08	6	32682724	T	C	0.0916019	0.168835	0.029576	6823
	rs9276643	8.11e-07	6	32744834	T	G	0.0683851	0.168875	0.0342352	6595
	rs201976491	1.18e-06	6	32749750	AT	A	0.057812	0.177803	0.0365945	6746
	rs113353922	1.19e-06	6	33048977	GA	G	0.0981528	-0.137909	0.0283948	6821
	rs928349	2.1e-06	6	37534942	C	T	0.926598	-0.155736	0.0328307	6805
	rs2429218	1.27e-06	7	139985625	C	T	0.38357	-0.0862056	0.0177975	6622
	rs2196052	2.29e-06	8	122079005	C	T	0.0446494	-0.195318	0.0413296	6775
	rs181365905	6.44e-06	9	16677510	A	G	0.00761496	0.444776	0.0985863	6763
	rs62637716	6.31e-06	9	92870634	C	T	0.0373951	0.204294	0.04524	6672
	rs143393609	2.51e-06	10	132475691	T	C	0.0106493	0.393629	0.0836255	6761
	rs2861184	3.04e-06	11	38422885	T	C	0.897801	0.12988	0.0278247	6820
	rs11218981	2.26e-06	11	122971458	A	G	0.116965	0.124626	0.026353	6814
	rs2111937	7.4e-06	12	14677643	G	A	0.197054	-0.0962108	0.0214675	6823
	rs7147832	2.58e-06	14	44455144	T	C	0.423269	-0.0813538	0.0173034	6803
	rs142934408	3.08e-06	15	42068453	C	G	0.00726339	-0.468936	0.100512	6815
	rs78495364	5.47e-06	15	87317477	T	C	0.0052252	0.538487	0.118453	6794
	rs149382609	7.16e-06	17	6110810	T	C	0.012123	-0.348018	0.0775275	6764
	rs1481041	8.35e-06	18	8868077	C	T	0.0223373	0.25782	0.0578588	6760
	rs60365187	1.88e-06	18	13476929	G	A	0.0741609	0.154324	0.0323808	6823
GCST90006905	rs6682671	4.84e-06	1	17311882	T	C	0.657776	0.182298	0.0398757	8661
	rs78392693	2.56e-06	1	57183311	G	T	0.0211219	-0.630821	0.134113	8735
	rs1032659	7.82e-06	1	63632961	C	T	0.80014	-0.21142	0.0472971	8581
	rs189741078	5.43e-06	2	92283365	T	A	0.024718	-0.576898	0.126856	8334
	rs141225342	2.12e-06	3	25094122	C	G	0.0116333	-0.866982	0.182834	8596
	rs4698836	6.22e-06	4	111303874	A	G	0.0630868	-0.351016	0.0776822	8734
	rs113759498	8.83e-06	6	736282	C	T	0.197748	0.221316	0.0498013	7947
	rs1265110	5.34e-06	6	31119422	T	C	0.127132	0.255215	0.0560789	8735
	rs28771386	9.99e-07	6	31308821	A	G	0.138658	0.281273	0.0574976	7944
	rs35467127	9.51e-07	6	32522148	T	C	0.189398	-0.241183	0.0492064	8366
	rs2647079	2.25e-07	6	32566502	A	G	0.211161	0.240741	0.0464964	8664
	rs1894411	5.67e-06	6	32792973	C	T	0.116657	0.266996	0.0588301	8735
	rs665060	8.12e-06	7	4175485	A	C	0.0961851	-0.287791	0.0644996	8624
	rs36123841	2.33e-06	7	46332623	T	C	0.0893083	-0.317772	0.0672881	8689
	rs67198151	1.78e-06	8	15708485	G	A	0.0747429	0.348824	0.0730257	8556
	rs7139134	6.08e-06	12	117743766	T	C	0.117038	0.266364	0.0588836	8698
	rs9550995	3.43e-06	13	24190541	C	T	0.347033	-0.185285	0.0399066	8662
	rs74361890	7.33e-06	13	57943774	G	A	0.0479169	-0.398498	0.0888741	8713
	rs112811097	5.28e-07	13	108695528	A	G	0.0566597	-0.417565	0.0832485	8604
	rs201651717	6.04e-06	14	97275885	AGCTT	A	0.427765	-0.180829	0.0399623	7967
	rs79913790	1.71e-06	14	106434951	T	C	0.155341	-0.249377	0.0521211	8697
	rs117906134	2.13e-06	16	10495742	A	G	0.0142907	-0.788419	0.166293	8537
	rs11670488	5.54e-06	19	28505609	A	G	0.175888	0.227156	0.0499981	8730
GCST90006906	rs140964443	8.32e-07	1	50058904	T	C	0.13353	0.125443	0.0254563	6609
	rs181107803	5.53e-06	2	53288587	A	G	0.0136108	0.330388	0.0727141	6943
	rs2678518	1.06e-06	2	233272925	G	A	0.290741	-0.0919128	0.0188352	6750
	rs303043	9.79e-06	2	239420250	A	G	0.355968	-0.078928	0.0178495	6811
	rs13089359	2.12e-06	3	42930458	T	C	0.0495057	0.183265	0.0386524	6878
	rs5017228	4.03e-06	4	82544998	G	T	0.197395	0.0967196	0.0209812	6948
	rs17861862	9.29e-07	4	118321673	A	G	0.0165009	0.326747	0.0665991	6939
	rs4368651	9.66e-06	4	184697378	A	G	0.164155	0.100527	0.0227196	6902
	rs7711600	3.28e-06	5	153734373	G	A	0.139203	0.114066	0.0245163	6803
	rs118158289	7.8e-08	6	29601590	C	A	0.0518074	0.20429	0.0380303	6833
	rs3130248	3.17e-06	6	29602936	T	C	0.524144	-0.0804752	0.0172705	6399
	rs56071357	6.16e-06	6	31137798	T	C	0.113055	0.12089	0.02674	6917
	rs9501587	3.32e-08	6	31346937	A	G	0.1944	0.116581	0.021106	6947
	rs6926082	4.55e-06	6	31588686	C	T	0.0763029	0.144863	0.0315969	6946
	rs439303	5.67e-06	6	32208921	A	G	0.266048	0.0874288	0.0192647	6948
	rs28752523	8.03e-09	6	32584772	T	C	0.194244	0.124045	0.0215061	6932
	rs9272021	5.1e-06	6	32598515	G	A	0.20287	-0.0950901	0.0208502	6795
	rs145182167	8.18e-06	6	131859351	T	A	0.00978102	0.385787	0.0864902	6850
	rs60887930	3.06e-07	10	3227125	T	C	0.100676	0.143989	0.028125	6948
	rs7099471	1.51e-06	10	72295830	A	C	0.668076	-0.0854566	0.0177644	6860
	rs112598513	8.49e-06	10	72759009	T	C	0.00922855	0.393798	0.0884447	6935
	rs73070657	4.79e-07	12	21889410	G	T	0.0550346	0.185543	0.036854	6932
	rs478811	3.25e-06	13	37493676	A	G	0.970767	-0.234703	0.0504274	6910
	rs17407753	8.34e-06	13	110016808	C	G	0.0275837	0.229025	0.0513932	6870
	rs11851048	9.17e-06	14	61821523	G	A	0.0110104	0.359496	0.0810449	6948
	rs4965796	2.93e-06	15	98872043	T	A	0.591105	0.0797754	0.0170612	6948
	rs115996658	2.44e-06	16	12656880	A	T	0.195201	-0.100968	0.0214232	6793
	rs117298027	2.92e-06	17	15011481	A	T	0.0355633	0.212172	0.0453708	6861
	rs117920313	6.04e-06	17	73751073	A	G	0.0111321	0.361933	0.079988	6872
	rs73027290	4.81e-07	19	29483103	A	G	0.0251151	0.271543	0.0539439	6948
	rs8100863	2.29e-06	19	54789266	T	G	0.514303	-0.0807622	0.0170882	6782
	rs117617749	8.84e-06	21	23426550	T	G	0.0635127	-0.155902	0.0350836	6912
GCST90006907	rs72644525	1.8e-06	1	12751429	T	C	0.0301363	0.448815	0.09401	1908
	rs72767766	2.13e-07	1	237679337	C	T	0.213984	0.205954	0.0396991	1895
	rs115568081	7.43e-06	2	53769510	C	T	0.0188877	0.531345	0.118579	1906
	rs116574756	7.53e-06	3	24469413	T	C	0.00824907	0.800456	0.17875	1879
	rs73062845	3.01e-06	3	38152644	G	A	0.0293501	0.444501	0.0951837	1908
	rs2618965	8.02e-06	4	22601073	T	C	0.959367	-0.360432	0.0807289	1895
	rs1398200	3.84e-06	4	43350370	A	C	0.810418	-0.189404	0.0409994	1891
	rs147962669	1.75e-06	4	53923765	A	G	0.025957	0.486615	0.101802	1907
	rs1351056	9.56e-06	4	54543108	G	A	0.474304	-0.141249	0.0319076	1868
	rs147947304	2.01e-06	5	29311165	T	A	0.0141509	0.623718	0.131254	1908
	rs10948679	1.55e-06	6	52012873	T	C	0.58276	-0.156115	0.0324936	1891
	rs138057351	8.14e-06	6	65469399	C	T	0.0072	0.853668	0.191337	1875
	rs9344626	2.1e-06	6	87254097	T	C	0.0212344	0.544555	0.114807	1766
	rs17505878	1.16e-06	6	94768584	C	T	0.0107895	0.756941	0.155688	1900
	rs497817	1.69e-06	6	124945120	C	T	0.180745	-0.19672	0.0410966	1906
	rs6966798	3.87e-06	7	3281480	A	G	0.0827531	0.271425	0.0587699	1867
	rs186057120	6.94e-06	7	29165365	C	T	0.0116711	0.676836	0.150556	1885
	rs6593272	4.61e-06	7	55737472	T	G	0.275991	0.163195	0.035619	1866
	rs6964240	1.55e-06	7	96194525	C	T	0.990299	-0.786576	0.16373	1907
	rs1670827	5.26e-06	10	56701059	A	C	0.503414	0.146827	0.0322394	1904
	rs142206117	1.71e-06	10	63624305	C	G	0.0181962	0.578709	0.120954	1896
	rs5799630	3.55e-07	12	83853060	AT	A	0.984958	-0.680495	0.133645	1795
	rs9592513	6.03e-06	13	67940103	A	G	0.0445279	0.356173	0.0787077	1864
GCST90006908	rs75180372	8.24e-06	2	25467308	A	G	0.0460603	-0.785342	0.176136	8630
	rs76147964	7.91e-06	2	63745757	T	C	0.0190158	-1.27672	0.285773	8677
	rs370135668	1.36e-06	3	57495354	CA	C	0.0261438	-1.1615	0.240472	8721
	rs61253016	8.19e-06	3	118970307	C	T	0.0522345	-0.73454	0.164685	8682
	rs116744559	7.11e-06	4	6390468	A	G	0.0242129	-1.10212	0.245441	8735
	rs141656540	4.53e-07	4	94512802	T	C	0.956413	0.95506	0.189299	8374
	rs12519381	3.02e-06	5	27209087	A	T	0.00955924	-1.9806	0.42417	8735
	rs9353859	6.02e-07	6	92313979	G	T	0.34549	0.369738	0.0740873	8637
	rs77839024	2e-06	6	110550611	C	A	0.0650654	-0.710498	0.149471	8722
	rs9366191	9.03e-06	6	170575873	A	G	0.0128562	-1.56296	0.35209	8634
	rs118182641	6.91e-06	7	35523610	A	T	0.015539	-1.4287	0.317749	8720
	rs146737611	2.34e-06	7	96041420	C	A	0.064733	-0.725207	0.153583	8257
	rs72688492	5.65e-06	8	83131297	C	T	0.0870002	-0.593563	0.130768	8454
	rs9314778	9.44e-06	9	90452318	C	T	0.136577	0.458973	0.103615	8735
	rs189573254	1.89e-06	10	84239604	T	G	0.0227925	-1.23716	0.259672	8709
	rs1333208	6.59e-06	10	84666081	A	C	0.0850075	-0.579473	0.128583	8711
	rs72937918	6.36e-06	11	80672314	T	C	0.0246136	-1.09355	0.242246	8735
	rs35348947	5.37e-06	13	104169112	G	A	0.0240303	-1.16521	0.256112	8198
	rs11643441	7.25e-06	16	84062502	A	G	0.0518031	-0.743446	0.165718	8735
	rs112084454	3.08e-06	17	32167818	CCA	C	0.0969815	-0.578964	0.124105	8481
	rs78332643	2.46e-06	20	53513219	A	T	0.0111137	-1.80746	0.383614	8593
	rs17563060	9.96e-06	22	38542515	C	T	0.057902	-0.690101	0.156204	8713
GCST90006909	rs810057	8.87e-06	2	97015073	C	T	0.337291	-0.0718651	0.0161749	8254
	rs75944971	6.05e-06	2	235176438	T	C	0.0476751	-0.164612	0.0363824	8065
	rs9848627	9.3e-06	3	105988605	C	T	0.357334	-0.0711759	0.0160562	8222
	rs9826169	4.72e-06	3	119254954	T	C	0.176128	-0.0929534	0.0203099	8156
	rs4648052	3.57e-06	4	103515055	T	G	0.375015	-0.0726648	0.0156783	8193
	rs9313148	9.6e-06	5	6378192	C	G	0.141944	-0.0964679	0.0217961	8292
	rs26515	6e-06	5	96054837	T	C	0.5413	0.0702988	0.0155309	8172
	rs12520297	4.9e-06	5	113286178	C	T	0.0464864	0.166373	0.0364131	8282
	rs7773105	1.38e-09	6	31329372	G	A	0.196721	-0.1157	0.0190997	8235
	rs805282	3.29e-07	6	31659731	G	T	0.243308	-0.089854	0.0175984	8294
	rs9271138	8.02e-09	6	32577025	G	T	0.12524	-0.136369	0.0236423	7801
	rs139299944	3.95e-12	6	32602665	CT	C	0.341631	-0.111912	0.0161278	8275
	rs7757696	4.44e-07	6	32611450	T	G	0.607182	0.0790529	0.0156568	8271
	rs17612590	3.52e-09	6	32615578	A	G	0.564497	0.0950098	0.0160891	7481
	rs33998906	2.85e-06	6	32733628	T	C	0.0641165	0.145344	0.0310493	8274
	rs2857149	3.18e-08	6	32768312	G	A	0.295515	-0.0922193	0.0166727	8228
	rs1053752	1.85e-07	6	32814127	A	G	0.437387	0.0790509	0.015163	8289
	rs3130192	3.04e-06	6	33061930	T	C	0.0877987	-0.125175	0.0268135	8286
	rs79984539	1.34e-06	6	33460609	G	A	0.054015	-0.162172	0.0335544	8294
	rs139382385	9.02e-06	6	97441185	CT	C	0.0362195	0.181398	0.0408604	8200
	rs2900649	1.6e-06	10	91259206	A	G	0.0533784	-0.164186	0.0342213	8140
	rs75438046	5.75e-09	11	118767564	A	G	0.026615	-0.27587	0.0473689	8266
	rs12440425	3.97e-06	15	84254223	C	T	0.042029	0.176283	0.0382149	8280
	rs141657353	8.69e-06	16	5826630	G	A	0.0113471	0.319407	0.0718191	8240
	rs7185701	2.26e-06	16	6716006	G	A	0.133194	-0.106685	0.0225609	8146
	rs1808192	1.15e-08	17	45794706	G	A	0.670645	0.0934344	0.0163708	8295
	rs180067	8.14e-07	17	67957774	A	G	0.0390136	-0.195876	0.0397156	8151
	rs7347914	2.16e-06	20	56707253	G	C	0.0675003	0.143902	0.0303727	8237
	rs505533	9.47e-08	22	41864216	C	A	0.797999	-0.101707	0.0190585	8245
	rs361725	1.39e-06	22	50971047	C	T	0.637615	0.0758885	0.0157239	8284
GCST90006910	rs60696037	2.13e-06	1	23082564	T	C	0.091749	-0.280636	0.0591946	8605
	rs113274990	3.84e-06	1	153178237	A	G	0.0196678	0.5643	0.122149	8669
	rs681900	2.33e-06	2	75074967	C	T	0.240756	-0.186845	0.0395668	8735
	rs17557195	9.01e-06	4	20876208	G	A	0.199495	0.189007	0.0425715	8717
	rs10044474	6.88e-07	5	67425603	G	T	0.0673898	0.340878	0.0686585	8436
	rs143620813	9.35e-06	5	115806628	G	T	0.0284928	0.461615	0.104164	8353
	rs117192929	7.37e-06	7	89122359	G	A	0.0449815	0.376011	0.0838779	8359
	rs17232730	9.08e-07	8	129537746	C	G	0.121486	-0.258936	0.0527299	8573
	rs11139381	7.01e-06	9	84341205	G	A	0.481182	0.153813	0.0342315	8529
	rs111575036	4.72e-06	10	45194547	T	C	0.0182427	-0.579665	0.126655	8661
	rs11201988	4.65e-06	10	88113475	A	G	0.117772	0.251189	0.0548445	8215
	rs117165707	4.96e-06	11	24936924	A	G	0.00870063	0.843159	0.184637	8735
	rs74347185	6.44e-07	12	75543807	A	G	0.0529479	0.377561	0.075851	8735
	rs117449916	8.79e-06	14	68565678	T	C	0.0191887	-0.553598	0.124546	8677
	rs76753623	7.26e-07	15	61751677	G	A	0.0393818	0.42776	0.0863411	8735
	rs62195865	6.03e-06	20	8239626	C	T	0.019004	0.564397	0.124716	8735
	rs7281117	4.29e-06	21	38107306	C	G	0.43845	0.160051	0.0348176	8156
GCST90006911	rs75170215	6.74e-06	3	25908239	C	T	0.0205696	0.717591	0.159399	948
	rs140048137	7.9e-06	4	129436471	T	C	0.0128068	-0.900705	0.201601	937
	rs116037477	3.84e-06	4	138050360	C	T	0.0424974	0.509214	0.110227	953
	rs9270475	1.84e-06	6	32559007	T	A	0.243213	0.259262	0.0543499	884
	rs6530847	8.53e-06	8	15111565	A	T	0.391211	-0.205318	0.0461238	933
	rs4872403	6.12e-06	8	25950732	T	C	0.0294118	0.607127	0.134254	952
	rs61860863	8.19e-07	10	81768909	G	A	0.120507	-0.325555	0.0660261	946
	rs117537486	4.38e-06	11	94351805	C	G	0.0307203	0.606479	0.132059	944
	rs117827497	8.37e-06	11	105212623	G	A	0.0304622	-0.568103	0.127508	952
	rs56060582	7.72e-06	12	10119309	A	G	0.552255	0.205764	0.0460042	909
	rs117412852	3.91e-06	13	80693016	A	C	0.0204617	-0.735307	0.159296	953
	rs11852082	5.51e-06	14	83035365	G	T	0.78277	-0.239334	0.0526648	946
	rs11858369	4.28e-07	15	90495509	G	A	0.0683807	0.445162	0.0880451	914
	rs118006294	7.59e-06	16	10974221	C	T	0.0503673	-0.464341	0.103728	953
	rs7243707	6.33e-06	18	43232274	C	A	0.519053	-0.215827	0.0478033	866
	rs78398930	5.66e-06	18	72962809	A	G	0.0453502	-0.521904	0.114989	871
GCST90006912	rs2946532	6.27e-06	1	18772971	C	T	0.334021	-0.171196	0.037899	1455
	rs58679787	3.19e-06	2	16452055	T	C	0.0111695	0.787932	0.169145	1522
	rs72808426	5.26e-06	2	58133048	T	C	0.0350066	-0.430327	0.0944914	1514
	rs190890483	3.55e-06	2	157083346	A	G	0.0122112	-0.732505	0.158008	1515
	rs9838549	2.39e-06	3	18609345	G	A	0.369266	0.171342	0.0363199	1526
	rs150862330	2.12e-06	4	184338130	AT	A	0.120751	0.263148	0.0554946	1412
	rs113440882	2.56e-06	5	76002277	G	A	0.106221	-0.272702	0.0579814	1511
	rs6456714	3.78e-06	6	26335346	G	C	0.631631	0.167976	0.0363351	1508
	rs11445884	7.01e-07	6	80606414	TC	T	0.622503	-0.183495	0.0369875	1502
	rs11759094	5.88e-06	6	100310726	A	T	0.371711	-0.169013	0.0373035	1520
	rs6954116	8e-06	7	25923491	G	A	0.811352	0.201823	0.0451983	1524
	rs79544566	6.4e-06	7	67207291	A	C	0.0665138	0.326361	0.0723185	1526
	rs13236871	5.07e-06	7	70272702	A	G	0.0206965	0.563371	0.123496	1522
	rs77162569	3.77e-07	7	148264987	T	C	0.0252294	-0.556237	0.109493	1526
	rs71526227	4.43e-06	8	132922644	C	G	0.0141169	0.692634	0.150892	1523
	rs144257699	7.64e-06	9	18712304	C	T	0.751027	-0.185347	0.0414175	1460
	rs7923971	8.58e-06	10	97509881	C	G	0.12459	-0.24076	0.0541015	1525
	rs927062	2.16e-06	14	33095049	G	A	0.213718	-0.200782	0.0423774	1509
	rs147016571	5.5e-06	16	25837192	G	A	0.010184	-0.804502	0.177022	1522
	rs113321260	9.13e-06	19	45651237	A	G	0.0847067	-0.280958	0.0633257	1517
GCST90006913	rs10657945	7.15e-06	1	57288420	TAA	T	0.977654	0.422896	0.0942026	2506
	rs187131	7.04e-06	1	91504337	G	C	0.126657	0.18385	0.0409239	2641
	rs114214660	4.17e-06	3	132816307	T	C	0.00858779	-0.680698	0.147884	2620
	rs184700247	5.78e-06	4	158743718	G	T	0.013852	-0.529333	0.116736	2635
	rs3104037	1.39e-06	6	107139657	T	C	0.613619	0.136746	0.0283298	2592
	rs75165012	2.46e-06	7	23347414	C	A	0.0190259	-0.462936	0.0982522	2628
	rs61680606	3.6e-06	10	128939945	C	A	0.225838	0.150436	0.0324684	2566
	rs7099832	6.78e-07	10	130790371	C	G	0.4356	-0.138223	0.0278244	2632
	rs9598494	8.62e-06	13	63318891	G	A	0.112598	-0.194677	0.0437561	2540
	rs117341694	1.59e-06	13	66889675	A	G	0.0130287	0.559459	0.116552	2648
	rs12899909	5.33e-06	15	54410399	T	G	0.108374	0.199388	0.0438068	2639
	rs74330629	8.6e-06	16	28279467	T	C	0.025641	-0.379429	0.0852702	2652
	rs199882208	5.32e-06	17	20308802	A	C	0.182965	-0.161694	0.0355249	2536
	rs275876	7.53e-06	18	21849020	G	T	0.0839387	0.224707	0.0501773	2478
	rs145303169	7.7e-06	18	67194818	A	G	0.0281853	-0.374816	0.0837892	2590
	rs1367344	1.92e-06	18	71479072	C	T	0.223984	-0.158363	0.0332602	2460
	rs145165810	8e-06	22	50774262	A	G	0.0196375	-0.439326	0.0983895	2648
GCST90006914	rs6704004	3.9e-06	1	40066276	G	A	0.0897586	0.222134	0.0481133	2568
	rs703135	1.05e-06	1	158678095	A	G	0.417825	-0.137754	0.0282205	2519
	rs55862931	5.53e-06	2	2672878	C	G	0.258412	-0.144725	0.0318514	2556
	rs143477841	3.18e-06	2	24042805	A	G	0.0121188	-0.583965	0.125346	2558
	rs1156822	1.67e-06	2	41824828	T	A	0.543158	-0.133762	0.0279286	2514
	rs12472725	6.82e-06	2	77834371	T	C	0.0838534	0.224137	0.0498169	2564
	rs62411807	7.5e-06	3	196689487	C	T	0.306511	0.138653	0.0309564	2442
	rs188020475	3.36e-06	5	61147531	G	A	0.0105263	-0.621765	0.133785	2565
	rs3117122	2.27e-07	6	32316604	T	C	0.382044	0.14564	0.0281377	2573
	rs9274055	3.85e-07	6	32630083	T	C	0.25326	0.16587	0.0326771	2377
	rs4492227	1.73e-07	6	32635164	C	T	0.589683	0.146727	0.0280768	2520
	rs3129783	2.6e-08	6	32655730	G	A	0.542101	0.155216	0.0278849	2494
	rs2858883	3.6e-06	6	32700761	C	T	0.383748	0.131288	0.028337	2572
	rs6899857	3.21e-06	6	32770482	C	T	0.326467	0.135199	0.0290312	2573
	rs17767341	9.09e-06	7	63721420	G	A	0.391203	-0.126087	0.0284117	2569
	rs60949128	3.36e-07	8	41936404	A	C	0.0644654	-0.288927	0.0566268	2544
	rs116944686	5.32e-06	8	101374808	A	G	0.0233191	0.418138	0.0918628	2573
	rs72842141	7e-06	10	102686073	T	A	0.0689929	-0.248999	0.0554121	2522
	rs1331523	9.97e-06	13	104294778	G	A	0.876667	-0.188144	0.0425878	2550
	rs8019346	7.29e-06	14	65353011	A	G	0.0849203	0.224892	0.0501426	2573
	rs3915772	7.82e-06	18	3848826	C	T	0.143249	0.176218	0.039421	2555
	rs118094680	4.49e-06	19	9779026	A	G	0.0405774	0.322176	0.0702325	2563
	rs1892331	7.63e-07	20	59326926	G	A	0.0323209	0.378648	0.0765776	2568
GCST90006915	rs17029323	8.95e-06	2	42436261	G	A	0.0848457	0.231458	0.0521179	2204
	rs115160482	8.64e-06	3	151335962	T	C	0.0181488	0.495798	0.111446	2204
	rs9289888	3.61e-06	3	152849257	T	C	0.0663034	0.266423	0.0575122	2202
	rs6830734	6.09e-06	4	4653004	C	T	0.451219	-0.132514	0.0292966	2173
	rs145625743	4.85e-06	4	32143028	A	G	0.0180036	-0.505859	0.110661	2194
	rs7697810	8.88e-06	4	63880087	C	T	0.986155	-0.546377	0.122984	2203
	rs1037560	7.63e-06	5	57226101	A	G	0.863927	0.19244	0.0430009	2190
	rs151106495	6.74e-06	5	59415232	C	G	0.0102646	0.663463	0.147378	2192
	rs71569678	2.37e-08	6	23380648	C	A	0.0603448	0.343329	0.0614981	2204
	rs35487441	6.8e-06	6	123009642	GT	G	0.316736	-0.144875	0.0321953	2169
	rs2975362	6.92e-06	8	3721870	C	G	0.217876	-0.165738	0.0368626	2109
	rs146188311	2.17e-06	8	25029482	A	C	0.00957592	0.72183	0.152369	2193
	rs75477465	3.9e-06	8	68794331	A	G	0.034029	0.371461	0.0804653	2204
	rs35820942	7.8e-06	8	106289520	A	T	0.309667	-0.142547	0.0318863	2162
	rs138094865	5.87e-06	11	13506866	A	G	0.0132239	0.589945	0.130201	2193
	rs471302	7.43e-06	11	126471989	T	C	0.426673	-0.137307	0.0306423	2107
	rs61907106	1.38e-07	12	4003258	A	G	0.0481955	-0.370717	0.0703733	2189
	rs186271	5.81e-06	12	27669716	A	C	0.0928376	-0.230743	0.0509028	2192
	rs12820262	2.34e-07	12	129244638	A	G	0.177117	0.203728	0.0394023	2137
	rs138379778	7.49e-06	13	66524333	A	C	0.00643974	0.833682	0.186119	2174
	rs60386004	2.88e-06	14	80136052	T	A	0.158161	0.190974	0.0408112	2175
	rs7225604	6.45e-06	17	5892651	C	T	0.0673339	0.269551	0.0597513	2198
	rs143570118	4.55e-06	17	76370080	T	C	0.0292079	0.425504	0.0928092	2020
	rs1285249	8.54e-06	17	77810143	G	C	0.610802	0.138993	0.0312254	2157
	rs342489	7.5e-06	18	3705140	G	A	0.954214	-0.319139	0.071251	2195
	rs117994655	1.05e-06	19	8188056	A	G	0.0325092	0.405189	0.0829933	2184
	rs111488068	9.02e-06	21	30784710	A	G	0.0837114	-0.235877	0.053131	2204
	rs134748	4.29e-06	22	26543287	T	G	0.653005	-0.141186	0.0307153	2196
GCST90006916	rs72645538	3.99e-06	1	9453174	G	A	0.011992	0.763624	0.165586	1501
	rs145425508	8.5e-06	1	55988450	A	C	0.0192057	0.58045	0.130372	1536
	rs11383540	9.76e-06	1	147105659	TA	T	0.898887	-0.269088	0.0608452	1528
	rs113063793	1.38e-06	1	217309978	T	A	0.0562419	0.3681	0.0762371	1538
	rs34543257	2.95e-06	2	181881025	G	T	0.00718954	0.985045	0.210744	1530
	rs77722382	5.53e-06	3	36662166	C	A	0.0625	0.335152	0.0737649	1528
	rs7629580	5.27e-06	3	61392992	T	C	0.347934	-0.176281	0.0387102	1404
	rs113845906	3.95e-06	3	94372336	A	G	0.0450658	0.393219	0.0852202	1520
	rs80049396	4.41e-06	4	41011406	G	T	0.0427825	0.408339	0.088945	1531
	rs78851810	6.54e-06	4	157579318	G	A	0.144073	-0.227901	0.0505521	1527
	rs1530120	1.32e-07	5	124625034	A	T	0.808852	-0.239883	0.0454647	1525
	rs372744619	4.51e-07	6	32434141	G	A	0.0105194	0.883718	0.175131	1521
	rs75857905	6.06e-07	6	38911670	G	A	0.00812216	0.986364	0.19769	1539
	rs77497849	2.74e-06	7	32049959	G	A	0.119223	0.25442	0.0542567	1493
	rs6983363	8.86e-06	8	28454347	C	T	0.0301752	0.451529	0.101618	1541
	rs7019543	2.18e-06	9	110365310	T	G	0.320078	0.181782	0.0383851	1534
	rs117077218	6.68e-06	10	90083333	T	C	0.0166558	0.629778	0.139834	1531
	rs59104649	8.13e-07	10	129150690	T	A	0.0140156	0.730812	0.148172	1534
	rs11044935	2.35e-06	12	20062085	T	A	0.0393674	0.430443	0.0911863	1486
	rs148556020	1.17e-06	12	28904914	A	T	0.0168831	0.672561	0.138367	1540
	rs73500239	2.15e-06	16	1332341	C	G	0.144805	0.238885	0.0504096	1540
	rs1801257	8.74e-06	16	57689385	G	C	0.471123	0.157156	0.0353462	1541
	rs9606224	4.42e-07	22	20034187	T	C	0.0298408	0.519954	0.102963	1508
	rs133537	1.64e-06	22	48595971	C	T	0.615079	-0.177229	0.036975	1512
GCST90006917	rs78861723	1.64e-06	1	59847343	G	A	0.0628852	-0.349005	0.0728086	7951
	rs199741519	2.61e-07	1	246141315	TA	T	0.0204246	-0.61424	0.119281	8666
	rs34811474	1.53e-06	4	25408838	A	G	0.236176	-0.189012	0.0393135	8735
	rs115854103	7.43e-06	4	39536644	G	A	0.0307462	-0.435796	0.0972558	8684
	rs73209430	7.32e-06	8	20809160	T	C	0.0435031	-0.367708	0.0820009	8735
	rs28677033	7.65e-06	8	90516059	T	G	0.266935	0.172525	0.038555	8311
	rs72681141	1.62e-06	8	103173201	G	A	0.0531769	-0.35813	0.0746734	8735
	rs10283891	1.83e-06	9	78509529	C	T	0.20933	0.193797	0.0406214	8735
	rs143000632	6e-06	9	107880755	TAAAGC	T	0.0337306	-0.422501	0.0933445	8642
	rs148961785	8.09e-07	11	20689821	AG	A	0.0121752	-0.773868	0.156873	8583
	rs10898480	9.32e-06	11	86107810	G	A	0.0623989	-0.305838	0.069002	8654
	rs57069894	5.97e-06	12	3552767	T	C	0.0358329	-0.408903	0.0903176	8735
	rs61940663	4.55e-07	12	105545474	T	G	0.024478	-0.546448	0.108331	8620
	rs1117513	6.25e-06	16	62712630	G	T	0.905872	-0.258634	0.0572479	8685
	rs4792444	5.09e-06	17	14109508	A	G	0.890128	0.244192	0.053537	8701
	rs111494201	9.64e-06	17	40287999	A	G	0.0198162	-0.535244	0.120957	8705
	rs4801449	1.13e-06	19	57758373	C	G	0.176653	-0.212902	0.0437333	8712
	rs9616098	1.66e-06	22	47091231	A	G	0.0196337	-0.583022	0.121698	8735
GCST90006918	rs200704754	1.15e-06	1	161080633	CT	C	0.317877	-0.0968719	0.0199192	5812
	rs3001299	8.66e-07	1	248319902	T	C	0.987279	0.398683	0.0810345	5935
	rs1541578	9.1e-06	2	75488736	T	C	0.504567	-0.0806193	0.0181677	5912
	rs2346582	6.99e-06	2	200540264	G	A	0.82804	-0.107869	0.0240028	6045
	rs116145037	6.54e-06	3	172070276	G	C	0.0174901	-0.311817	0.0691657	6032
	rs6829020	7.02e-06	4	176410587	A	C	0.786174	-0.0992962	0.0220991	6054
	rs13161643	7.81e-06	5	71170013	C	T	0.11668	-0.125022	0.0279675	6025
	rs17102658	8.92e-06	5	144442326	T	C	0.0776562	-0.151538	0.0341155	6033
	rs147957235	5.51e-06	5	155123109	C	T	0.0167364	-0.322422	0.0709486	5975
	rs139184392	2.98e-06	6	7195966	T	C	0.00509097	-0.59916	0.128241	5991
	rs6930762	7.04e-06	6	16633925	G	A	0.057813	0.174672	0.03888	6054
	rs117214508	9.85e-06	6	113214549	A	G	0.0136015	-0.345546	0.0781696	5992
	rs143480327	6.97e-06	7	29551658	A	G	0.0100649	-0.411386	0.0915276	6011
	rs141814236	3.72e-06	7	126478820	C	G	0.0155321	-0.341609	0.0738346	6052
	rs143764817	2.24e-06	8	76266158	A	C	0.0170634	-0.330033	0.0697641	6007
	rs147592315	1.95e-06	8	103691824	T	C	0.0306411	-0.252928	0.053151	6005
	rs13300961	1.88e-06	9	13808308	C	G	0.013099	-0.380352	0.0798125	6031
	rs4979361	5.39e-06	9	117019167	T	C	0.0635117	0.169737	0.0373138	6054
	rs188293941	3.65e-06	10	14873548	C	T	0.005998	-0.547114	0.118151	6002
	rs76385134	2.22e-07	10	91194591	C	A	0.0133322	-0.412161	0.0795697	6038
	rs2097685	5.14e-06	11	2383369	T	A	0.761662	-0.0994921	0.0218242	5681
	rs75918785	8.39e-06	11	122790184	A	G	0.0165837	-0.316048	0.0709423	6030
	rs2181751	4.89e-06	13	22104378	T	C	0.711255	0.0931658	0.0203887	5775
	rs1330604	9.44e-07	13	61868177	G	A	0.0137099	-0.384445	0.0784107	6054
	rs2762088	4.6e-06	13	94065186	G	T	0.762116	0.0976845	0.0213182	5963
	rs117930697	4.92e-06	14	67396894	G	A	0.0168959	-0.326609	0.0714984	5889
	rs10631809	8.85e-06	14	67472785	CAT	C	0.147569	0.113143	0.0254619	6048
	rs11844818	4.46e-06	14	95258798	G	C	0.51856	-0.0836565	0.0182312	5873
	rs113267208	9.73e-06	15	57599864	T	C	0.0120841	-0.369336	0.0835003	6041
	rs2056496	6.14e-06	15	65209818	G	A	0.44827	-0.0825444	0.0182552	6041
	rs141445224	6.55e-06	15	72651267	A	G	0.0162629	-0.326248	0.0723731	6026
	rs75210946	3.99e-06	15	73300794	C	T	0.0158888	-0.335289	0.0726991	6042
	rs8035180	4.17e-06	15	100995603	T	C	0.551368	-0.0837574	0.0181981	5996
	rs117656763	1.01e-06	16	3789997	C	T	0.0305918	-0.259065	0.052983	5982
	rs117377515	6.5e-06	18	11479331	A	G	0.0119386	-0.380375	0.0843537	5989
	rs3114266	7.68e-06	18	57446413	G	T	0.677353	0.0871201	0.0194724	6036
	rs10642613	2.64e-06	19	46488997	CATAT	C	0.489501	0.0853864	0.0181797	5953
	rs117382812	2.22e-06	22	49742112	A	G	0.00904114	-0.455797	0.0963163	6028
GCST90006919	rs11568050	8.05e-06	1	230847273	C	T	0.0229536	0.642162	0.143862	8735
	rs4322800	9.47e-06	2	29615443	G	T	0.753075	-0.221426	0.0499945	8456
	rs13095809	5.36e-06	3	18868654	C	A	0.121684	0.300375	0.0660128	8292
	rs78903036	4.84e-06	3	32356398	T	G	0.0361191	0.524841	0.114809	8735
	rs4683063	7.54e-06	3	45184341	T	C	0.225209	0.22804	0.050927	8723
	rs114258283	1.35e-06	3	141488902	A	G	0.0173205	0.809064	0.167416	8718
	rs12515138	3.45e-06	5	18792568	C	T	0.0890097	-0.345694	0.0744737	8735
	rs12514634	4.89e-06	5	30074381	G	A	0.487819	0.191882	0.0419928	8702
	rs62406531	4.59e-06	6	36958178	G	C	0.24203	-0.226929	0.049518	8689
	rs113345377	5.28e-06	7	143162273	G	A	0.0104871	0.994972	0.218509	8725
	rs148649427	8.23e-07	7	155815178	AT	A	0.122125	0.322046	0.0653245	8610
	rs148736746	5.43e-06	9	2101036	T	C	0.00755004	1.18206	0.259945	8543
	rs7979797	3.33e-06	12	23229150	T	C	0.336196	0.208955	0.044944	8675
	rs816208	6.66e-06	12	118005243	A	G	0.580425	-0.19679	0.0436893	8337
	rs56368930	4.11e-06	14	33539312	C	G	0.00804746	1.16076	0.252018	8512
	rs118014610	7.45e-06	16	23742870	A	C	0.015977	0.77402	0.17276	8700
	rs7503464	3.75e-09	17	3708034	A	G	0.516256	-0.248929	0.0422296	8735
	rs201862459	6.87e-06	17	58030008	AAGGT	A	0.0396715	0.495103	0.110077	8646
	rs72880063	8.33e-06	17	74996680	G	T	0.0885054	0.335303	0.0752398	8604
	rs715495	2.46e-06	22	25473908	C	G	0.474362	-0.199266	0.0422968	8659
GCST90006920	rs62136961	6.53e-06	2	46535256	T	G	0.0214286	0.594022	0.13176	1330
	rs12470262	2.62e-06	2	236559953	C	A	0.299852	0.187834	0.0399788	1349
	rs187799730	3.19e-06	3	75492508	C	T	0.0100972	0.880961	0.189121	1337
	rs6796673	3.67e-07	3	119436845	C	G	0.324588	0.200017	0.0393309	1334
	rs62265318	9.61e-08	3	128752986	A	G	0.0344176	0.56226	0.105412	1322
	rs1348284	7.17e-06	3	137514027	G	A	0.121915	0.262715	0.0585304	1337
	rs140990382	8.19e-06	4	12877906	CTTTATTTA	C	0.0780303	0.32194	0.0721805	1320
	rs144468322	2.35e-07	4	13996432	T	C	0.0123967	-0.884786	0.171155	1331
	rs72691232	1.34e-06	4	162752097	A	G	0.0182972	0.669821	0.138585	1339
	rs144541992	5.68e-06	6	68994043	T	C	0.0289692	-0.518497	0.114257	1329
	rs9360362	2.03e-06	6	69525365	A	G	0.240545	-0.206573	0.0434868	1322
	rs779463	5.62e-06	6	69942066	G	T	0.686333	0.184568	0.040651	1339
	rs7765276	4.26e-07	6	159549389	A	G	0.283914	-0.213157	0.0421515	1349
	rs12538729	2.13e-06	7	151000447	G	A	0.0126019	0.777728	0.164039	1349
	rs58215382	2.27e-06	8	88767341	A	C	0.525765	-0.17745	0.0375304	1339
	rs1468875	6.21e-06	12	2776488	A	G	0.950943	0.38684	0.0856026	1325
	rs374101502	2.49e-06	12	128181190	G	A	0.0646971	-0.354774	0.075346	1337
	rs73173691	4.72e-07	13	36301538	T	A	0.0256315	-0.578879	0.114913	1346
	rs56250936	2.66e-06	15	36400290	C	G	0.114551	0.280991	0.0598386	1292
	rs9806750	6.22e-06	15	96978884	T	G	0.116653	-0.277938	0.0615076	1243
	rs62024416	7.2e-06	16	11560504	T	C	0.0132676	0.748289	0.166742	1319
	rs147449361	8.38e-06	16	26234774	A	G	0.0103935	0.82819	0.185895	1347
	rs11653918	8.67e-06	17	2275240	C	T	0.0341079	0.459472	0.103302	1334
	rs141130876	7.01e-06	19	23437396	T	A	0.0176825	-0.64951	0.144544	1329
	rs17800538	6.12e-06	20	11993624	G	A	0.163454	0.224928	0.0497376	1349
GCST90006921	rs6727186	3.19e-06	2	69103817	T	C	0.495872	-0.14704	0.0315664	8236
	rs12629858	4.26e-06	3	28189688	C	T	0.570933	-0.14389	0.0312923	8656
	rs9879204	3.72e-06	3	132488754	C	T	0.32852	-0.15209	0.032874	8657
	rs72678874	2.75e-06	4	112452339	A	G	0.0851516	0.257989	0.0550234	8708
	rs3132572	4.16e-10	6	30861729	A	G	0.886148	0.305416	0.0488832	8735
	rs3131004	2.36e-06	6	31095294	G	A	0.569041	0.147344	0.0312156	8734
	rs2394900	3.2e-07	6	31213611	G	C	0.615067	0.162901	0.0318716	8708
	rs9265583	3.03e-06	6	31298913	C	A	0.6148	0.150215	0.0321755	8554
	rs2442719	5.66e-12	6	31320538	T	C	0.579771	0.218875	0.0317771	8374
	rs2596470	1.27e-10	6	31392607	A	T	0.682589	0.212133	0.0329856	8730
	rs2256965	3.35e-09	6	31555130	G	A	0.599084	0.185959	0.0314471	8735
	rs2857609	1.29e-20	6	31577825	G	A	0.838466	0.391774	0.0420869	8735
	rs34137317	3.03e-06	6	31604894	T	C	0.0190612	-0.529271	0.113356	8735
	rs652888	6.31e-06	6	31851234	G	A	0.241843	0.160796	0.0356085	8735
	rs1738434	4.58e-06	6	31944036	T	G	0.399782	0.14309	0.0312209	8721
	rs6467	3.26e-09	6	32006858	A	C	0.597275	-0.192501	0.0325278	8111
	rs3130279	3.46e-26	6	32112626	G	A	0.850944	0.45548	0.0430267	8735
	rs394657	4.39e-07	6	32187023	G	A	0.441156	0.157446	0.0311689	8735
	rs471964	5.51e-09	6	32293671	A	G	0.363583	0.187854	0.0322162	8496
	rs3135364	9.36e-09	6	32389545	G	A	0.226804	0.210756	0.0367044	8730
	rs186325882	1.2e-08	6	32499990	A	G	0.328045	0.190426	0.0334123	7973
	rs9270074	2.47e-42	6	32554129	C	T	0.843446	0.575952	0.0422399	8735
	rs532098	9.81e-11	6	32578052	A	G	0.455675	0.199629	0.030855	8731
	rs7757696	6.43e-16	6	32611450	T	G	0.605741	0.255714	0.0316444	8710
	rs17843569	3.65e-46	6	32614943	G	C	0.842622	0.598637	0.0419672	8702
	rs62404124	2.01e-08	6	32616074	A	T	0.0620826	0.374756	0.0667845	8086
	rs9274362	6.56e-17	6	32632486	C	T	0.608394	0.267797	0.0320531	8506
	rs3135000	2.45e-11	6	32636733	A	G	0.4522	0.208819	0.0312782	8431
	rs28746882	3.94e-06	6	32638175	A	G	0.203283	0.182935	0.0396436	8193
	rs2157051	7.94e-20	6	32658624	A	G	0.776008	0.340964	0.0374109	8382
	rs11244	3.01e-06	6	32780724	A	G	0.26972	0.161029	0.0344789	8735
	rs3763354	2.24e-20	6	32786917	A	G	0.772524	0.336015	0.0363254	8735
	rs1015166	9.18e-06	6	32798731	T	C	0.347167	0.143497	0.0323506	8735
	rs3819720	2.31e-06	6	32804570	A	G	0.357012	0.15107	0.0319769	8735
	rs2244458	7.47e-14	6	32853504	C	T	0.641346	0.241524	0.0322924	8458
	rs151719	8.29e-11	6	32903900	T	C	0.756898	0.231215	0.0355977	8735
	rs73086452	2.03e-06	7	28406935	A	G	0.2474	-0.172278	0.0362632	8460
	rs2354335	3.7e-06	7	138731687	G	A	0.480919	-0.141308	0.0305371	8726
	rs111840884	4.36e-06	8	4387962	C	T	0.0774835	-0.262622	0.0571757	8647
	rs17426017	9.36e-06	10	88466837	T	G	0.0756726	0.257891	0.0581952	8735
	rs11179421	8.05e-06	12	73259751	G	A	0.0820088	-0.253296	0.0567425	8682
	rs78200201	6.82e-06	14	21510926	G	A	0.0601187	0.296289	0.0658554	8425
	rs12887566	7.56e-06	14	107017255	T	C	0.345193	-0.147764	0.0330028	8207
	rs144890336	6.53e-06	17	15258787	T	C	0.0729215	-0.269044	0.0596734	8612
	rs12600608	2.24e-06	17	48834194	G	A	0.0544383	0.320902	0.0678322	8652
	rs79971000	7.76e-06	18	3257799	G	A	0.0481397	0.324908	0.0726589	8735
	rs681343	1.76e-14	19	49206462	T	C	0.519748	0.233583	0.0304653	8735
	rs28745907	1.64e-06	19	49257141	G	T	0.175527	-0.198814	0.0414778	8389
GCST90006922	rs1610401	3.87e-08	1	204633500	C	G	0.974057	-0.346256	0.0629953	4876
	rs78079263	3.11e-06	2	14452287	A	G	0.0285628	0.274176	0.0587966	4989
	rs114638729	3.13e-06	2	80173629	G	A	0.0218724	0.319107	0.0684436	4892
	rs12330321	4.53e-06	3	98791048	A	G	0.139769	-0.131863	0.0287566	4926
	rs189468157	5.67e-06	3	187187478	G	A	0.0260163	0.288042	0.0634692	4920
	rs28392702	9.32e-06	4	6945192	G	A	0.621755	-0.0906564	0.0204531	4969
	rs73810844	1.28e-06	4	41147682	A	G	0.159214	0.131044	0.0270597	4987
	rs148744972	9.88e-06	5	71066928	T	C	0.0162061	0.355727	0.0804856	4813
	rs2400705	8.17e-06	5	148191018	A	G	0.214701	-0.109051	0.0244466	4816
	rs3093998	3.38e-07	6	31485174	A	C	0.671377	0.106509	0.02088	4989
	rs769174	7.96e-06	6	31551066	G	C	0.1316	0.130455	0.0292096	4981
	rs3130285	2.08e-12	6	32026257	C	T	0.878985	0.210594	0.0299602	4987
	rs137893789	4.92e-06	6	32055486	A	G	0.0593442	0.191546	0.0419315	4971
	rs915895	5.96e-07	6	32190217	C	T	0.379936	0.102213	0.0204731	4989
	rs112285016	9.13e-06	6	32308581	CT	C	0.427996	0.0908365	0.0204737	4840
	rs1980496	1.11e-09	6	32340070	T	C	0.453507	0.120623	0.0197993	4904
	rs146003472	6.8e-07	6	32390751	C	T	0.0107091	0.484197	0.0974808	4809
	rs117108573	8.51e-06	6	32489679	T	C	0.0685913	0.181339	0.0407328	4607
	rs116640755	4.33e-24	6	32532556	T	G	0.764171	0.236577	0.0233683	4781
	rs141267330	2.49e-06	6	32548054	G	A	0.0736715	0.185726	0.0394444	4554
	rs9270074	7.2e-22	6	32554129	C	T	0.875727	0.282712	0.0294161	4989
	rs2395516	1.69e-07	6	32580657	C	T	0.323311	0.110026	0.021037	4989
	rs1281934	9.87e-08	6	32584382	G	A	0.0763495	0.201901	0.0378871	4761
	rs1048372	1.01e-06	6	32610436	C	T	0.629227	0.0998677	0.0204234	4968
	rs7757696	4.27e-12	6	32611450	T	G	0.631531	0.14108	0.0203636	4976
	rs9274407	4.23e-17	6	32632832	T	A	0.862353	0.239348	0.0284722	4922
	rs17211818	3.25e-08	6	32636963	A	C	0.156686	0.155897	0.0282045	4659
	rs3997848	2.24e-06	6	32682394	G	T	0.334937	0.0997219	0.0210796	4989
	rs9275955	4.36e-12	6	32693265	A	T	0.768	0.161019	0.0232514	4875
	rs4546530	2.82e-07	6	32754091	T	C	0.343297	0.106056	0.020654	4968
	rs4148882	1.53e-07	6	32816958	A	G	0.655692	0.109288	0.0208204	4981
	rs113162656	6.36e-09	6	32925298	AAATCCC	A	0.901193	0.192644	0.033175	4944
	rs2551472	4.19e-06	7	134130669	G	T	0.233953	0.110338	0.0239771	4845
	rs6951410	2.41e-06	7	141816117	A	C	0.381585	-0.100443	0.0213	4670
	rs118110906	6.99e-06	8	81781621	T	C	0.0105627	0.436127	0.0970492	4923
	rs7853161	1.41e-06	9	94628908	A	G	0.0494186	0.219891	0.0455815	4988
	rs151074546	2.14e-06	10	5492515	T	G	0.0294947	0.277222	0.0584832	4967
	rs117260519	8.73e-06	11	35747172	T	C	0.0250758	0.28647	0.0644262	4945
	rs12294431	9.59e-06	11	72481418	A	G	0.0676608	0.174824	0.0394984	4929
	rs79998883	1.6e-06	12	23866001	A	G	0.0392057	0.246965	0.0514721	4910
	rs9589460	3.47e-06	13	92899145	C	T	0.250203	-0.105239	0.022678	4914
	rs143628688	8.66e-06	14	46236462	G	A	0.266009	0.0996968	0.0224129	4966
	rs55910358	7.1e-06	14	71187818	A	G	0.0616974	0.185472	0.0413027	4984
	rs71398276	5.11e-06	15	66945628	A	G	0.0486476	-0.210878	0.0462449	4954
	rs55703686	2.04e-06	17	37473730	A	G	0.0135379	0.406611	0.0856064	4986
	rs2598431	1.26e-06	17	74040482	G	A	0.0658449	0.194835	0.0402035	4989
	rs9895605	3.5e-06	17	74206603	G	A	0.497832	-0.093219	0.0200932	4844
	rs480828	4.65e-06	18	306394	C	A	0.47715	0.0916832	0.0200173	4989
	rs143301161	9.39e-06	19	23736432	C	T	0.0149542	0.366895	0.0828049	4915
	rs117877056	7.87e-06	19	48983496	A	C	0.0174083	0.343873	0.0769506	4854
GCST90006923	rs12082192	5.88e-06	1	59125899	A	G	0.419853	-0.147442	0.0325433	8684
	rs6692568	7.07e-07	1	91519831	T	C	0.438234	0.162784	0.0328226	8516
	rs12128565	4.16e-06	1	231207008	A	G	0.218728	0.18098	0.0393167	8490
	rs145224249	9.26e-06	2	57105305	C	G	0.0101959	-0.718657	0.162084	8729
	rs112229531	6.2e-06	2	116392744	A	G	0.00616359	-0.938875	0.207744	8680
	rs1601340	6.9e-07	2	156126638	C	T	0.893651	-0.261886	0.0527556	8505
	rs116104592	1.37e-06	2	206214239	C	G	0.0154104	-0.640415	0.132593	8663
	rs55792153	3.98e-10	5	138854203	C	A	0.744936	-0.230404	0.0368364	8688
	rs3129987	1.25e-10	6	30766204	C	T	0.845726	0.288647	0.0448714	8540
	rs1634718	3.44e-06	6	30972865	G	A	0.279393	0.165647	0.0356798	8735
	rs2517481	1.03e-06	6	31043931	C	G	0.386434	0.161771	0.0331125	8735
	rs2394890	7.88e-09	6	31205229	A	G	0.441779	0.186496	0.0323166	8734
	rs9264584	5.19e-09	6	31236034	C	T	0.653805	0.201486	0.0344961	8462
	rs7755852	8.4e-08	6	31277988	G	A	0.601139	0.184944	0.0345156	7900
	rs9265712	2.98e-06	6	31301944	C	A	0.629169	0.157459	0.0337001	8636
	rs2596512	3.96e-11	6	31317828	C	T	0.54464	0.213699	0.032351	8703
	rs2523627	9.47e-10	6	31346445	T	G	0.612021	0.203229	0.0332178	8735
	rs2395005	8.38e-08	6	31412652	A	G	0.504122	0.172979	0.0322799	8734
	rs3131622	6.36e-12	6	31420500	G	T	0.452833	0.220262	0.0320555	8735
	rs3130915	8.57e-09	6	31457483	A	G	0.37604	0.19623	0.0340864	8293
	rs3130638	1.05e-27	6	31487540	C	T	0.820667	0.46049	0.0422142	8724
	rs2736426	3.38e-09	6	31745284	T	C	0.541442	0.191114	0.0323259	8735
	rs652888	2.6e-07	6	31851234	G	A	0.241843	0.191123	0.0371067	8735
	rs372313241	4.01e-08	6	31923231	A	T	0.0254815	-0.57469	0.104669	8359
	rs3130283	2.95e-25	6	32138545	C	A	0.852433	0.470737	0.0453361	8735
	rs693797	6.29e-07	6	32204433	C	T	0.420998	0.162834	0.0326842	8734
	rs439303	2.84e-07	6	32208921	A	G	0.263537	0.188934	0.0368043	8735
	rs3135392	5.45e-15	6	32409242	A	C	0.398626	0.254998	0.0326252	8735
	rs34067190	5.48e-11	6	32529806	T	C	0.156393	0.296692	0.0452466	8322
	rs9270074	1.51e-28	6	32554129	C	T	0.843446	0.491337	0.0443307	8735
	rs9271794	4.23e-24	6	32594855	A	G	0.470683	0.325566	0.0321512	8664
	rs6910859	6.21e-07	6	32604552	A	C	0.230455	0.190149	0.038147	8442
	rs6910859	1.5e-07	6	32604552	G	C	0.255397	0.195526	0.0372252	8616
	rs9272575	1.48e-06	6	32607296	A	C	0.258617	0.17763	0.0368952	8501
	rs9501404	4.81e-09	6	32619084	G	A	0.880759	0.295133	0.0504195	8378
	rs1056318	1.15e-09	6	32627450	A	G	0.486625	0.198063	0.0325371	8561
	rs9273852	2.66e-15	6	32629603	C	T	0.406082	0.25746	0.0325656	8731
	rs56051108	3.93e-06	6	32645530	A	G	0.109336	-0.248167	0.0537736	7916
	rs3129718	4.48e-31	6	32659838	C	T	0.852088	0.52604	0.045376	8620
	rs114121446	2.91e-07	6	32687081	G	A	0.0212294	-0.577419	0.112575	8573
	rs9276515	8.64e-12	6	32720177	A	G	0.536258	0.218082	0.0319417	8674
	rs9276635	4.44e-17	6	32744566	C	A	0.673612	0.286565	0.0341124	8663
	rs241426	1.16e-07	6	32804553	A	T	0.60775	0.175797	0.0331715	8594
	rs3763347	7.92e-06	6	32822975	A	T	0.40893	0.144086	0.0322529	8735
	rs211460	1.15e-07	6	33365051	G	C	0.871322	0.252854	0.0476929	8735
	rs376613078	2.15e-06	6	33799697	T	TG	0.887859	0.245268	0.0517528	8311
	rs1998630	4.69e-07	6	33863662	G	A	0.672087	0.177497	0.0352271	8240
	rs13225445	3.87e-06	7	541774	A	G	0.0265073	-0.47052	0.101887	8243
	rs189105932	9.52e-06	8	56551768	C	T	0.0110201	-0.68167	0.153955	8666
	rs705483	8.43e-06	10	644379	A	G	0.932163	-0.282956	0.0635276	8712
	rs3127681	9.82e-06	10	46999453	A	G	0.00531516	-1.02779	0.232477	7996
	rs201058195	4.76e-06	11	87011963	GGCC	G	0.0321921	0.420323	0.0918728	8558
	rs61994796	8.58e-06	14	32634357	G	A	0.0592357	-0.305942	0.0687497	8635
	rs12895211	7.93e-06	14	83503665	G	C	0.0628393	-0.29828	0.066772	8657
	rs60365179	2.23e-06	15	101707952	C	A	0.01974	0.558604	0.118056	8384
	rs4843511	3.99e-07	16	87059734	T	C	0.0629326	-0.337856	0.0666464	8668
	rs184295	1.03e-06	17	6603666	A	G	0.0705808	-0.307016	0.0628464	8678
GCST90006924	rs143447099	4.64e-06	1	239430363	A	T	0.0236764	-0.276445	0.0603516	5723
	rs115905070	9.13e-06	2	70749726	T	C	0.0095313	-0.423266	0.0954001	5718
	rs7571141	4.86e-06	2	239680331	C	T	0.102217	-0.139411	0.0305006	5728
	rs7618405	9.5e-08	3	18250509	A	C	0.211461	0.122373	0.0229337	5715
	rs147226235	5.17e-06	3	101640213	G	A	0.0127937	0.379166	0.0831911	5745
	rs111736040	6.62e-06	3	185259557	A	T	0.0161548	-0.33613	0.0746021	5633
	rs200722405	8.17e-08	5	7666097	G	A	0.272507	-0.115731	0.0215778	5376
	rs115946194	8.26e-06	5	131774449	T	C	0.0202187	-0.294253	0.0659996	5762
	rs7444313	8.92e-15	5	138865423	A	G	0.726514	-0.160515	0.0207015	5695
	rs74454852	2.09e-07	6	26643033	T	C	0.0345366	-0.261545	0.0503839	5762
	rs114055193	2.08e-08	6	27249439	A	G	0.0323785	-0.290596	0.0518423	5760
	rs76148407	1.51e-09	6	27763714	G	C	0.0326371	-0.314264	0.0520064	5745
	rs114708114	1.91e-08	6	28426244	T	C	0.0201957	-0.372373	0.0662544	5620
	rs202153436	4.23e-08	6	29019984	CT	C	0.0383807	-0.264285	0.048218	5706
	rs396502	7.2e-17	6	29906750	G	T	0.0372109	-0.403376	0.0483446	5751
	rs9260257	3.3e-06	6	29915763	T	C	0.238376	-0.102424	0.0220202	5678
	rs1264710	3.81e-09	6	30054087	G	C	0.189931	-0.139485	0.0236733	5760
	rs2524205	6.27e-06	6	30359606	G	T	0.610812	0.0843937	0.0186831	5762
	rs2534826	3.18e-12	6	30495417	A	G	0.037487	-0.334023	0.0479248	5762
	rs28752974	7.57e-06	6	31306233	G	C	0.0353419	-0.222398	0.0496754	5659
	rs2736190	1.12e-08	6	31561211	C	T	0.757584	0.123488	0.0216219	5703
	rs2293751	6.66e-06	6	31907837	A	G	0.445483	0.0836568	0.0185723	5723
	rs9268118	1.28e-11	6	32249987	C	T	0.873785	0.187488	0.0276894	5760
	rs116522341	4.76e-07	6	32367697	G	C	0.0202163	-0.337428	0.0670078	5639
	rs28377109	1.84e-15	6	32434716	A	C	0.129253	0.219574	0.0276135	5760
	rs28393149	1.76e-18	6	32525640	G	C	0.11801	0.25629	0.0292185	5508
	rs9271858	1.13e-12	6	32595223	G	A	0.500696	0.130403	0.0183314	5750
	rs1766	4.42e-06	6	32627795	G	A	0.470798	-0.0861398	0.0187644	5736
	rs1044043	2.47e-15	6	32793981	C	A	0.790611	0.173868	0.0219662	5762
	rs2244458	1.2e-06	6	32853504	C	T	0.657966	0.0956387	0.0196989	5574
	rs151719	4.08e-06	6	32903900	T	C	0.769524	0.100932	0.0219064	5762
	rs183062732	6.01e-06	6	168047145	C	T	0.00742837	-0.4895	0.108151	5654
	rs62481806	4.4e-06	7	146794428	T	G	0.0953662	-0.14505	0.0315899	5762
	rs62528379	9.16e-06	8	129400250	T	A	0.146782	0.117806	0.0265557	5515
	rs77385351	9.01e-06	10	135801	T	C	0.0141444	-0.342694	0.0771871	5762
	rs7913164	7.8e-06	10	29177451	A	C	0.912571	0.151283	0.0338402	5473
	rs141069040	1.27e-06	10	33377094	C	T	0.0164605	-0.352948	0.0728524	5741
	rs1879314	5.23e-06	10	43772876	T	C	0.977107	-0.281857	0.0618717	5744
	rs12796958	7.82e-06	11	97803844	C	G	0.0288004	-0.24951	0.0558189	5677
	rs318977	8.61e-06	11	131368641	T	G	0.29523	0.09153	0.0205707	5660
	rs149480989	5.31e-06	12	56393275	T	C	0.00861917	0.457129	0.100417	5685
	rs9591402	4.37e-06	13	51907799	T	C	0.0144147	-0.357947	0.0779341	5758
	rs148632941	9.06e-06	13	91060569	A	C	0.0155459	-0.336499	0.0758151	5725
	rs7177918	8.29e-06	15	101292671	A	T	0.431192	-0.0847997	0.0190238	5588
	rs11671409	7.46e-06	19	40197686	C	G	0.0407733	-0.21408	0.0477838	5690
	rs140197270	5.72e-06	19	57085212	G	A	0.00820395	-0.46716	0.102982	5668
GCST90006925	rs116029235	5.76e-06	1	77090938	G	A	0.0238832	0.510047	0.11247	8730
	rs202134566	4.09e-08	1	88455717	TA	T	0.0139717	0.827801	0.150873	8553
	rs1059704	5.51e-07	1	206648378	A	G	0.711245	-0.196683	0.0392757	8199
	rs144474326	6.41e-06	3	175269479	T	A	0.00515225	1.12282	0.248835	8637
	rs2009627	5.88e-06	3	187600359	G	A	0.363391	-0.1621	0.0357778	8711
	rs13105526	3.01e-06	4	189076833	C	G	0.832334	0.215949	0.0462413	8669
	rs35590168	8.64e-06	5	110781570	GA	G	0.378845	0.159578	0.03587	8485
	rs7727080	5.73e-07	5	144230668	G	A	0.171693	0.227176	0.0454352	8687
	rs147255545	8.21e-06	5	149188952	C	A	0.268364	0.181205	0.0406326	7896
	rs56064451	1.8e-06	6	36980701	G	C	0.105641	0.265933	0.0556912	8704
	rs78388266	2.16e-06	7	57883125	G	A	0.00938586	0.867537	0.183113	8630
	rs6996151	3.14e-06	8	136742114	A	G	0.0930805	-0.275005	0.0589995	8729
	rs78496831	5.49e-06	8	143597521	A	G	0.0175185	0.597351	0.131423	8648
	rs10830175	5.96e-06	10	129532506	G	A	0.984154	-0.62315	0.137625	8709
	rs9554177	9.95e-06	13	28430981	A	G	0.408017	-0.155102	0.0351047	8632
	rs117643464	4.2e-06	13	101945205	A	T	0.0277159	-0.490474	0.106592	8533
	rs147285933	8.26e-06	15	57635954	T	G	0.047795	-0.355911	0.0798311	8662
	rs118101855	6.19e-07	15	58283358	G	A	0.0107644	0.848075	0.170124	8686
	rs72832765	1.84e-07	17	6811380	G	T	0.0381538	0.475165	0.0911264	8623
	rs4356554	6.65e-08	18	5910953	T	C	0.0519814	0.422354	0.07821	8580
	rs138066328	4.23e-06	18	32005865	T	C	0.0175838	0.602454	0.130981	8559
	rs185043898	6.86e-06	18	72936543	G	C	0.00782337	0.881889	0.196058	8628
	rs111580498	8.2e-06	19	33154831	A	G	0.038549	-0.421428	0.0944913	7912
GCST90006926	rs4144397	8.97e-06	1	115906457	G	A	0.432776	0.172105	0.0387563	1257
	rs111795967	1.91e-06	1	153847622	A	G	0.0250784	0.586913	0.123233	1276
	rs56226606	1.24e-06	1	219204781	A	C	0.144028	0.267659	0.0552033	1281
	rs74963268	2.67e-06	1	231367963	T	C	0.113016	0.287447	0.0612318	1283
	rs3831975	4.2e-06	1	231514535	CA	C	0.174877	0.240646	0.0523007	1218
	rs145278907	1.92e-06	3	84145105	T	C	0.0232372	0.603845	0.126803	1248
	rs16849216	6.87e-06	3	165256032	T	A	0.0203125	0.610277	0.13569	1280
	rs187264632	5.66e-07	4	12781350	G	C	0.00510605	1.36057	0.271981	1273
	rs114155328	4.05e-06	4	83641161	A	G	0.0956113	0.301327	0.0653772	1276
	rs114521655	1.27e-06	4	96303295	T	C	0.0477308	0.442299	0.0912881	1278
	rs114881380	5.03e-06	4	132072175	A	G	0.01681	0.691808	0.151591	1279
	rs140928377	5.4e-06	4	184770875	A	G	0.00941176	0.916022	0.201384	1275
	rs31889	7.79e-06	5	11424000	A	T	0.220238	-0.210133	0.0470013	1260
	rs78978107	9.99e-06	5	175277698	G	A	0.107396	0.280916	0.0635933	1271
	rs116486534	9.97e-06	6	2532289	T	C	0.00868878	0.928973	0.210278	1266
	rs147859115	1.02e-07	6	104576285	T	C	0.00746269	1.19908	0.225226	1273
	rs117944353	8.36e-06	6	128198140	C	T	0.0176332	0.661081	0.148366	1276
	rs118128369	6.1e-06	6	161916039	C	T	0.0140296	0.747297	0.165223	1283
	rs116889372	6.24e-06	7	23340328	T	C	0.0379747	0.468845	0.103769	1264
	rs35572225	4.87e-07	7	123509744	TG	T	0.159671	0.272634	0.0541872	1215
	rs139859109	1.32e-07	8	240804	G	A	0.00801688	1.18923	0.225397	1185
	rs71518837	8.97e-06	8	102705631	A	G	0.0244	0.569926	0.128341	1250
	rs117745602	6.31e-06	9	584911	C	G	0.00587314	1.1463	0.253848	1277
	rs945493	6.12e-06	10	36081707	A	G	0.0882123	0.307836	0.068073	1281
	rs77965248	2.25e-06	10	113097112	C	A	0.0169158	0.716561	0.151518	1271
	rs72876498	6.26e-06	11	28300871	C	A	0.0596838	0.359314	0.0795422	1265
	rs72930159	4.5e-06	11	63258123	T	C	0.0479345	-0.410508	0.0894936	1283
	rs17811389	3.67e-06	11	75946352	T	C	0.0117279	0.835621	0.180498	1279
	rs143874551	2.93e-07	11	87933554	T	C	0.00780031	1.12703	0.21977	1282
	rs11613567	5.73e-06	12	1637740	C	G	0.243661	0.211023	0.0465219	1262
	rs112698198	4.95e-06	12	72767413	A	G	0.03362	0.492169	0.107769	1279
	rs74920744	1.97e-06	13	73857735	A	T	0.0132502	0.807272	0.169736	1283
	rs3729820	6.01e-06	14	23888371	A	G	0.00911252	0.930857	0.205669	1262
	rs55826714	6.98e-06	14	44217458	T	C	0.108919	-0.274615	0.0611041	1267
	rs144983967	3.23e-06	15	66957892	A	T	0.0109718	0.869063	0.186672	1276
	rs146538750	7.3e-06	16	10802166	T	C	0.0102767	0.868683	0.193697	1265
	rs112090875	2.2e-06	17	1480409	T	C	0.0145784	0.750752	0.15859	1269
	rs78755026	1.88e-06	17	9323684	A	G	0.022993	0.62025	0.130156	1283
	rs4121993	1.18e-07	18	49921872	C	T	0.797308	0.257291	0.0485765	1263
	rs8118414	7.48e-06	20	52187465	C	T	0.00584567	1.1372	0.253873	1283
	rs146787568	7.64e-06	21	20632495	A	T	0.0109718	0.835914	0.18679	1276
	rs193166830	1.39e-06	21	46153278	T	A	0.00516283	1.31367	0.272177	1259
GCST90006927	rs55710143	3.84e-07	1	5090490	G	C	0.0381648	0.310501	0.0611609	3629
	rs34863121	3.08e-06	1	109823458	T	C	0.0127438	0.472729	0.101327	3845
	rs76488573	1.31e-06	2	3080866	A	G	0.0492296	0.25606	0.0529271	3829
	rs80071386	1.01e-06	2	118919931	A	T	0.0111344	0.51271	0.104871	3817
	rs540392	2.91e-06	3	10488641	A	C	0.536792	-0.10717	0.0229134	3778
	rs6550258	2.37e-06	3	34241097	G	C	0.767666	-0.129963	0.0275392	3637
	rs4342072	2.33e-06	3	80480149	C	G	0.978272	-0.367574	0.0778343	3797
	rs116027736	4.04e-06	3	80985517	G	A	0.0150555	0.426431	0.0925187	3786
	rs823970	3.18e-06	3	135083504	C	T	0.529536	-0.105209	0.0225824	3792
	rs116378244	5.23e-06	3	181494653	A	T	0.0668665	0.207563	0.0455654	3836
	rs112511265	3.82e-06	4	166035678	C	T	0.0792066	0.193586	0.0418936	3756
	rs56003285	4.78e-06	4	184233006	G	A	0.00681342	0.632533	0.138279	3816
	rs148929820	4.78e-10	5	120890753	A	G	0.0254193	0.450908	0.0724204	3816
	rs141858166	7.42e-06	5	163194595	A	G	0.0175919	0.385937	0.0861246	3837
	rs62377165	9.94e-06	5	168326900	C	T	0.112516	0.158463	0.0358635	3835
	rs7736504	1.49e-06	5	170210490	A	G	0.00611501	0.699368	0.145303	3843
	rs34697429	1.13e-07	6	32588432	T	A	0.0351812	0.328346	0.0619073	3752
	rs143797235	8.98e-06	6	40745393	A	C	0.0106021	0.493948	0.111239	3820
	rs72899128	3.22e-06	6	79445474	T	G	0.0201255	0.379265	0.0814509	3826
	rs143797072	2.69e-06	6	117997633	G	A	0.0540904	0.238872	0.0508951	3716
	rs117642724	2.73e-06	8	13421695	G	C	0.0272655	0.325377	0.069376	3796
	rs149988186	4.96e-06	8	66673257	A	T	0.0140845	0.437275	0.0957581	3834
	rs34970068	5.61e-07	8	100843712	G	T	0.0120545	0.522749	0.10446	3816
	rs146240117	3.12e-06	8	120982959	G	T	0.00561651	0.70811	0.151863	3828
	rs72550836	7.57e-06	8	128525336	C	T	0.0261759	0.321118	0.0717244	3763
	rs142600277	5.35e-06	8	143591329	A	G	0.0158019	0.414502	0.0910893	3797
	rs11506229	5.3e-07	9	23094037	G	C	0.0311198	0.321683	0.0641413	3840
	rs10869437	1.51e-06	9	77314098	T	G	0.121833	0.163361	0.033965	3829
	rs75136602	2.29e-06	9	93969277	A	G	0.0798474	0.198427	0.041989	3801
	rs2279204	8.97e-08	10	3170838	C	T	0.0566701	0.261326	0.0488783	3838
	rs2268356	1.19e-06	10	124265326	T	C	0.515001	-0.112158	0.0230945	3833
	rs10899623	6.9e-06	11	79140698	T	C	0.137634	0.146371	0.0325494	3829
	rs474433	7.76e-06	11	103766221	T	C	0.00705882	0.607018	0.135744	3825
	rs17711616	1.94e-06	11	109651529	G	A	0.150013	0.149407	0.0313889	3833
	rs3847677	1.24e-06	12	28846917	G	T	0.71451	0.120664	0.0248825	3825
	rs2093705	1.5e-06	13	43265382	C	T	0.580544	-0.111554	0.0231893	3824
	rs77799120	3.57e-06	13	89566445	C	T	0.00666489	0.653441	0.140986	3751
	rs45508391	8.9e-07	14	102474751	A	G	0.0539332	-0.245786	0.0500125	3801
	rs149699011	4.97e-06	15	77497182	T	G	0.00939457	0.537988	0.117824	3832
	rs56231928	7.63e-06	16	16310294	T	G	0.00710456	0.601809	0.134475	3730
	rs12930749	2.7e-07	16	27727779	G	A	0.163786	0.156389	0.0304072	3819
	rs181020477	3.74e-07	17	13158618	T	G	0.00521648	0.799392	0.157308	3834
	rs77067516	7.97e-06	18	9992561	T	G	0.0127438	0.443427	0.0992925	3845
	rs77715058	8.3e-06	18	69619329	T	G	0.0324025	0.283753	0.0636616	3796
	rs78652698	9.57e-06	19	4802108	C	T	0.0599163	0.21468	0.048498	3822
	rs11881343	9.04e-08	19	15301857	T	A	0.0178522	0.463093	0.0866402	3613
	rs77658816	3.07e-06	19	41795940	A	G	0.100366	-0.174758	0.0374524	3821
	rs862701	5.07e-06	19	57863937	C	T	0.732378	0.11923	0.0261361	3802
	rs117000365	2.53e-06	21	33745279	T	C	0.0114883	0.502544	0.106786	3830
	rs139610237	1.56e-06	22	33867744	C	G	0.0162797	0.437745	0.0911308	3747
GCST90006928	rs75651344	4.67e-07	1	153186966	T	A	0.054108	-0.480389	0.0953268	8520
	rs699242	2.43e-06	1	183546473	A	G	0.826903	-0.265112	0.0562388	8605
	rs145339536	4.48e-06	2	107285209	A	G	0.0228928	-0.66461	0.144872	8649
	rs374456069	8.81e-07	4	3942486	G	A	0.044164	-0.522022	0.106178	8559
	rs721294	5.38e-06	5	125126301	G	T	0.0689469	-0.392941	0.0863689	8347
	rs2517873	2.54e-10	6	29875992	A	G	0.218583	0.339509	0.0536825	8045
	rs17885299	2.25e-07	6	29910450	C	G	0.285581	-0.246483	0.0476099	8600
	rs2021722	9.3e-06	6	30174131	T	C	0.237119	0.222377	0.0501663	8734
	rs1075496	1.82e-06	6	30658239	A	C	0.447453	0.202885	0.0425099	8735
	rs2844642	9.12e-08	6	31019806	A	G	0.185889	0.290538	0.0543727	8731
	rs2523625	8.37e-06	6	31315648	G	A	0.33098	0.203823	0.0457474	8570
	rs2263321	2.34e-06	6	31340908	A	G	0.333887	0.210144	0.0445075	8729
	rs9267575	9.68e-06	6	31811850	C	T	0.404483	0.190029	0.0429523	8721
	rs652888	2.06e-10	6	31851234	G	A	0.241843	0.31393	0.0493874	8735
	rs3134798	3.73e-07	6	32184705	A	G	0.719805	0.242821	0.0477793	8735
	rs3135369	3.13e-08	6	32387221	A	G	0.243045	0.272762	0.0492877	8735
	rs9271860	1.05e-09	6	32595278	T	C	0.146047	0.368831	0.0604416	8600
	rs1766	9.13e-12	6	32627795	G	A	0.470281	0.291664	0.0427685	8698
	rs79742459	7.39e-06	7	5394483	A	G	0.163257	-0.257682	0.0574891	8701
	rs62473135	3.8e-06	7	111927340	C	G	0.102007	-0.325315	0.0703844	8671
	rs145749545	2.08e-06	8	11270300	T	G	0.0173788	-0.797598	0.168087	8660
	rs78192503	4.42e-06	11	3231668	A	T	0.336073	-0.213709	0.0465516	8272
	rs117250441	6.83e-06	11	40073326	C	T	0.0354322	-0.515085	0.114494	8735
	rs77591080	2.79e-06	12	25122434	A	G	0.0233559	-0.670402	0.143067	8713
	rs143711261	6.46e-07	14	67149922	T	C	0.0101311	-1.14164	0.22939	8390
	rs10438342	9.6e-06	15	32402046	A	G	0.343837	0.199867	0.0451572	8600
	rs3136036	7.93e-06	16	14013077	C	T	0.025644	-0.607707	0.136041	8735
	rs139359209	2.02e-06	16	71557990	G	C	0.00925181	-1.12859	0.237543	8701
	rs146203692	6.26e-06	16	82583392	T	C	0.00787266	-1.15244	0.255109	8701
	rs77266793	4.06e-06	18	6422101	T	A	0.0119145	-0.939865	0.203954	8561
GCST90006929	rs192164005	4.41e-06	1	63449614	A	C	0.0148253	0.30968	0.0674521	7386
	rs12086317	9.04e-06	1	241264216	G	A	0.136093	-0.104708	0.0235883	7392
	rs3109949	6.63e-06	2	52585129	C	G	0.576505	-0.0745487	0.0165466	7261
	rs73064196	2.39e-06	3	36262876	A	C	0.0112591	-0.365793	0.0775377	7283
	rs72875681	1.9e-06	3	59457867	T	A	0.100095	-0.128304	0.0269312	7353
	rs143620855	5.02e-06	3	59697508	A	G	0.0070068	0.447413	0.0980323	7350
	rs114382596	8.65e-06	3	85683952	G	A	0.0240398	0.23425	0.0526581	7342
	rs115880026	3.9e-06	4	166965982	C	A	0.00974026	0.383823	0.083138	7392
	rs141285318	8.56e-06	6	1304522	C	T	0.049769	0.174706	0.0392534	6711
	rs13191296	2.66e-07	6	25684606	T	C	0.0989419	0.141432	0.0274844	7277
	rs34555420	2.72e-08	6	26090270	T	G	0.103633	0.148467	0.0267109	7377
	rs13204572	1.34e-09	6	26189356	C	G	0.107738	0.159029	0.0262312	7379
	rs3734537	5.34e-10	6	26422627	A	C	0.13752	0.146737	0.0236342	7388
	rs34073492	8.02e-14	6	26739452	T	C	0.123227	0.187219	0.0250628	7121
	rs56401801	8.83e-14	6	27301512	A	T	0.116689	0.188572	0.0252869	7340
	rs71546560	6.42e-06	6	27661266	C	CTTTTTTTTTT	0.311695	-0.0830382	0.0184036	6678
	rs13197633	1.46e-15	6	28174757	A	G	0.119818	0.200032	0.0250654	7357
	rs1233604	1.6e-15	6	28734676	A	G	0.123918	0.197127	0.024736	7392
	rs437955	1.12e-17	6	29375802	C	T	0.135644	0.202963	0.0237072	7387
	rs9968	3.33e-08	6	29501037	G	C	0.495468	0.0898104	0.0162607	7392
	rs1611742	2.87e-08	6	29832043	C	A	0.447846	0.0905368	0.0163152	7382
	rs9260475	2.83e-12	6	29920126	T	C	0.520513	-0.119739	0.01714	6703
	rs437289	1.89e-06	6	29928407	G	A	0.456319	-0.0781306	0.0163982	7383
	rs2023471	1.75e-06	6	30076069	A	C	0.402542	-0.079565	0.0166433	7357
	rs2523978	7.97e-19	6	30083708	T	C	0.140873	0.207653	0.023436	7379
	rs1264419	2.12e-07	6	30576781	C	G	0.514272	0.0843361	0.0162545	7392
	rs3129972	2.26e-20	6	30717258	T	C	0.147473	0.212575	0.0229826	7164
	rs758778	2.47e-10	6	30824451	C	T	0.251489	0.118853	0.018779	7386
	rs199806184	5.18e-08	6	31077021	T	TC	0.360222	0.0968759	0.0177912	6682
	rs2233959	5.26e-13	6	31081065	C	T	0.41332	0.120628	0.016711	7245
	rs9501520	9.66e-08	6	31177658	C	T	0.441491	-0.086596	0.0162379	7392
	rs3130513	1.36e-06	6	31178084	G	C	0.536594	0.0785752	0.0162663	7392
	rs2596495	1.37e-20	6	31323416	C	G	0.159353	0.205573	0.0220981	7383
	rs9266271	3.85e-08	6	31326082	C	T	0.345923	-0.0941817	0.0171307	7334
	rs2523559	4.38e-09	6	31330969	A	C	0.621206	0.0985468	0.0167911	7380
	rs2523673	5.17e-11	6	31436995	C	T	0.465982	0.107425	0.0163609	7305
	rs14597	5.07e-08	6	31440014	A	C	0.44146	0.0896152	0.0164465	7371
	rs2844503	1.91e-07	6	31442731	A	T	0.409023	-0.0854988	0.0164168	7392
	rs2904789	1.6e-06	6	31452432	T	C	0.576819	0.0789145	0.0164452	7381
	rs2260051	4.92e-06	6	31591918	T	A	0.568114	0.0755107	0.0165302	7392
	rs9267575	4.78e-12	6	31811850	C	T	0.41145	0.113171	0.0163731	7380
	rs200134706	3.26e-06	6	31817240	AT	A	0.0524067	-0.172917	0.0371564	7022
	rs1738434	1.22e-06	6	31944036	T	G	0.395582	-0.080106	0.0165102	7379
	rs200214283	4.92e-06	6	31977144	T	C	0.0598607	0.16024	0.0350762	6749
	rs433061	5.25e-20	6	32014828	A	G	0.14336	0.210659	0.0230007	7380
	rs204887	2.23e-07	6	32029226	G	A	0.683512	0.089845	0.0173471	7381
	rs9267947	1.04e-10	6	32211218	G	A	0.485119	0.105248	0.0162903	7392
	rs3135359	6.8e-06	6	32390578	C	T	0.731139	0.0819759	0.0182169	7383
	rs116715716	1.42e-06	6	32506910	T	C	0.483878	0.0790477	0.0163948	6854
	rs9270551	4.93e-17	6	32560501	A	G	0.640222	0.15096	0.0179962	6668
	rs9272285	3.62e-12	6	32603688	G	T	0.282854	0.124576	0.017921	7366
	rs9272445	4.1e-15	6	32605420	T	C	0.120552	0.202953	0.0258482	6661
	rs1048381	3.05e-24	6	32610445	A	G	0.1853	0.212187	0.0208885	7272
	rs9274055	4.48e-15	6	32630083	T	C	0.256653	0.15176	0.0193552	6801
	rs28746795	3.44e-10	6	32632534	C	T	0.791264	0.129435	0.0206189	6834
	rs9275601	1.82e-07	6	32682664	T	C	0.447646	0.0857553	0.0164379	7392
	rs9275844	3.4e-11	6	32691026	T	G	0.203767	0.133661	0.0201657	7300
	rs3819720	2.47e-10	6	32804570	A	G	0.358631	0.106511	0.0168293	7392
	rs2244447	3.82e-08	6	32853288	G	C	0.414511	0.0904954	0.0164567	7346
	rs75410219	2.95e-06	7	49035667	G	A	0.0435606	0.186052	0.0398053	7392
	rs12542253	8.27e-08	8	18310646	G	A	0.61233	-0.0890983	0.016619	7291
	rs73225940	2.66e-08	8	25783712	A	G	0.0643263	-0.183386	0.0329697	7392
	rs116390172	7.39e-06	8	55801469	T	C	0.0121852	0.332267	0.0741323	7386
	rs139827535	1.67e-06	10	81648132	A	G	0.0173721	-0.299687	0.0625675	7253
	rs7077444	8.44e-06	10	132637062	C	A	0.0961117	0.122987	0.0276139	7304
	rs890135	2.12e-06	11	127675888	C	A	0.483258	0.0772378	0.0162884	7287
	rs77988926	6.14e-06	12	3413540	A	G	0.00597096	0.473654	0.104752	7369
	rs150236026	4.34e-06	12	66183420	G	A	0.00824969	-0.417791	0.0909363	7273
	rs61931720	7.11e-06	12	98839257	A	T	0.0156932	0.2933	0.065318	7328
	rs35344324	5.06e-06	13	19857865	T	C	0.0151599	-0.308549	0.0676295	7190
	rs116901371	4.09e-07	16	86743259	T	C	0.0396717	-0.212521	0.0419599	7310
	rs113170172	5.51e-06	19	3170600	CA	C	0.424769	-0.0770849	0.0169627	6932
	rs114153013	4.5e-06	20	4417311	A	G	0.00687168	-0.449521	0.0980042	7349
	rs117542783	1.32e-06	22	40946105	C	T	0.123344	-0.122464	0.0253162	7094
SNP, single nucleotide polymorphism; SE, standard error.

## Sheet: Sheet2
Table S2.The heterogeneity of phenotypes instrumental variables.
	Cochran’s Q			MR-PRESSO
HV phenotypes	Q	df	P-value	Global test	Global test P
EBV EA-D antibody levels	62.9909	38	0.0065992	67.2213	0.011
EBV EBNA-1 antibody levels	166.195	77	1.66728e-08	170.671	<0.001
HHV-6 IE1A antibody levels	52.6256	27	0.00223264	57.7064	0.001
Anti-HSV-1 IgG seropositivity	16.0409	14	0.310885	18.4427	0.363
VZV glycoproteins E and I antibody levels	76.7918	49	0.00678853	79.9755	0.009
HV, herpesvirus; EBV, epstein barr virus; HHV, human herpesvirus; HSV, herpes simplex virus; VZV, herpes zoster virus.

## Sheet: Sheet3
Table S3.Directional horizontal pleiotropy assessed by intercept term in Mendelian randomization Egger regression of the association between herpesvirus and osteoporosis.
HV phenotypes	Egger_intercept	SE	P-value
EBV EA-D antibody levels	-0.0247679	0.0100827	0.018845
EBV EBNA-1 antibody levels	0.00556222	0.00994296	0.577525
HHV-6 IE1A antibody levels	-0.0359942	0.0123047	0.00705132
Anti-HSV-1 IgG seropositivity	-0.00756058	0.0225757	0.743044
VZV glycoproteins E and I antibody levels	-0.00440433	0.00998598	0.661156
HV, herpesvirus; SE, standard error, EBV, epstein barr virus; HHV, human herpesvirus; HSV, herpes simplex virus; VZV, herpes zoster virus.
